# Supplementary material for: Influence of the grounding zone on the internal structure of ice shelves
Source: Nat Commun. 2025 May 12;16:4383. doi: 10.1038/s41467-025-58973-2 (PMC12069554; doi:10.1038/s41467-025-58973-2)
Supplement: Supplementary file 3 — Source Data [file 41467_2025_58973_MOESM3_ESM.xlsx]

## Sheet: Figures3-4-SuppFigure3_JP-21
Depth_m	Strike_degrees	Dip_degrees	Layer_thickness_mm	Layer_type	Unit
2.39		0	22.38	Ice_layer	1
2.45		0	4.2	Ice_layer	1
2.83		0	44.35	Ice_layer	1
3.04	100.53	17.74	22.86	Ice_layer	1
3.44	86.57	14.79	33.84	Ice_layer	1
3.61	107.9	13.5	22.02	Ice_layer	1
3.71	140.6	7.41	10.91	Ice_layer	1
3.91	86.79	19.39	24.46	Ice_layer	1
4.11	111.61	5.26	26.91	Ice_layer	1
4.38	173.63	6.84	37.73	Ice_layer	1
4.51	157.37	4.57	5.79	Ice_layer	1
4.64	196.19	7.52	103.35	Ice_layer	1
5.14	283.95	2.06	36.88	Ice_layer	1
5.22	331.56	8.64	8.49	Ice_layer	1
5.3		0	5.18	Ice_layer	1
5.37	102.87	2.06	77.53	Ice_layer	1
5.46	266.81	4.12	3.79	Ice_layer	1
5.47	286.29	2.98	3.59	Ice_layer	1
5.55	256.25	4.8	10.35	Ice_layer	1
5.98	246.93	9.54	38.8	Ice_layer	1
6.14	226.34	8.19	47.26	Ice_layer	1
6.28	128.42	3.89	39.13	Ice_layer	1
6.39	277.18	1.15	27.99	Ice_layer	1
6.42	275.28	2.52	7.59	Ice_layer	1
6.47	228.83	1.83	5.4	Ice_layer	1
6.58	222.58	7.97	10.9	Ice_layer	1
6.6	232.53	10.43	4.32	Ice_layer	1
6.65	217.04	10.87	13.32	Ice_layer	1
6.82	185.3	8.42	72.48	Ice_layer	1
7.08	2.99	4.12	166.52	Ice_layer	1
7.28	277.96	5.26	16.53	Ice_layer	1
7.46	270	0.46	100.6	Ice_layer	1
7.57	201.62	3.43	8.38	Ice_layer	1
7.6	290.51	3.66	7.17	Ice_layer	1
7.68	97.84	2.98	41.75	Ice_layer	1
7.8	261.12	0.92	116.05	Ice_layer	1
7.91	16.82	6.16	5.98	Ice_layer	1
8.2	226.46	5.48	49.82	Ice_layer	1
8.44	77.59	0.46	20.8	Ice_layer	1
8.54	107.72	0.92	13.2	Ice_layer	1
8.74	297.03	5.94	42.57	Ice_layer	1
8.8	314.66	10.65	17.33	Ice_layer	1
9.01	271.09	5.91	46.75	Ice_layer	1
9.13	261.45	17.54	25.99	Ice_layer	1
9.2	313.19	7.52	9.52	Ice_layer	1
9.4		0	9	Ice_layer	1
9.45	328.7	11.97	55.46	Ice_layer	1
9.92		0	94.2	Ice_layer	1
10.01		0	5	Ice_layer	1
10.17	253.22	4.8	95.19	Ice_layer	1
10.43	92.47	0.92	2.8	Ice_layer	1
10.44	28.46	4.8	8.17	Ice_layer	1
10.58		0	19.4	Ice_layer	1
10.66	242.33	9.09	31.83	Ice_layer	1
10.94	4.08	14.57	33.56	Ice_layer	1
11.44	345.67	9.31	25.59	Ice_layer	1
11.48	15.57	7.97	8.31	Ice_layer	1
11.5	341.12	8.87	7.63	Ice_layer	1
11.58	341.88	9.54	7.3	Ice_layer	1
11.64	341.18	15.22	29.27	Ice_layer	1
11.67	338.37	9.09	21.1	Ice_layer	1
11.72	301.98	8.19	18.78	Ice_layer	1
11.77	271.43	13.93	10.28	Ice_layer	1
11.87	290.2	12.9	18.52	Ice_layer	1
11.94	319.5	22.39	10.52	Ice_layer	1
12.11	22.38	2.75	3.6	Ice_layer	1
12.27	147.87	7.29	39.49	Ice_layer	1
12.42	135.97	13.28	62.76	Ice_layer	1
13.41	199.76	1.6	3.6	Ice_layer	1
13.5	194.84	5.48	9.95	Ice_layer	1
13.55		0	8.4	Ice_layer	1
13.56		0	2.2	Ice_layer	1
13.59		0	2.4	Ice_layer	1
13.6		0	5.2	Ice_layer	1
13.78		0	4	Ice_layer	1
13.87	141.58	4.12	8.38	Ice_layer	1
14.05	287.29	0.92	19.8	Ice_layer	1
14.19	163.43	5.03	28.51	Ice_layer	1
14.32	129.13	7.74	5.95	Ice_layer	1
14.54	52.69	4.57	25.92	Ice_layer	1
14.81		0	11.8	Ice_layer	1
15.12	322.99	7.97	64.46	Ice_layer	1
15.23	56.41	10.2	17.94	Ice_layer	1
15.37	224.19	7.97	86.61	Ice_layer	1
15.57		0	126.2	Ice_layer	1
15.74	243.34	5.71	44.74	Ice_layer	1
15.89	228.05	3.43	4.99	Ice_layer	1
16.05	44.12	7.29	23.43	Ice_layer	1
16.14	186.7	2.06	46.95	Ice_layer	1
16.32	320.15	4.7	5.18	Ice_layer	1
16.42		0	25.18	Ice_layer	1
16.53	270	0.46	19.4	Ice_layer	1
16.6		0	17.2	Ice_layer	1
16.7	185.75	6.16	82.45	Ice_layer	1
16.85	269.36	0.23	7.4	Ice_layer	1
16.88	212.64	8.28	7.12	Ice_layer	1
17	271.96	0.46	23.6	Ice_layer	1
17.04		0	47.8	Ice_layer	1
17.19	270	0.46	80.6	Ice_layer	1
17.47	310.69	9.2	108.19	Ice_layer	1
17.56	308.7	8.64	14.22	Ice_layer	1
17.62	285.9	12.63	29.47	Ice_layer	1
17.84	14.31	5.94	5.57	Ice_layer	1
17.93	18.58	3.72	6.39	Ice_layer	1
18.2	243.85	2.29	36.92	Ice_layer	1
18.51		0	136.31	Ice_layer	1
18.68	156.97	2.98	77.1	Ice_layer	1
18.79	219.53	4.35	85.47	Ice_layer	1
18.85	71.71	4.35	4.39	Ice_layer	1
18.88	136.85	6.84	40.75	Ice_layer	1
19.01	190.41	18.37	5.69	Ice_layer	1
19.05	338.46	4.57	3.98	Ice_layer	1
19.21	283.17	6.39	106.73	Ice_layer	1
19.3	297.94	3.44	4.19	Ice_layer	1
19.37	341.34	3.89	9.57	Ice_layer	1
19.44	287.51	4.83	9.57	Ice_layer	1
19.49		0	4.6	Ice_layer	1
19.68	200.89	6.16	7.76	Ice_layer	1
19.74		0	23.6	Ice_layer	1
19.79	87.75	7.74	9.7	Ice_layer	1
19.83	94.51	10.43	25.06	Ice_layer	1
19.89	92.67	2.98	15.8	Ice_layer	1
19.97	138.65	9.76	12.43	Ice_layer	1
20.08	30.05	12.63	35.62	Ice_layer	1
20.14	29.89	12.41	86.65	Ice_layer	1
20.3	64.87	11.31	47.58	Ice_layer	1
20.46	81.06	4.57	24.74	Ice_layer	1
20.54	86.77	4	10.38	Ice_layer	1
20.65		0	44.6	Ice_layer	1
20.7		0	9.2	Ice_layer	1
20.72	268.11	0.46	10.4	Ice_layer	1
20.77		0	24.74	Ice_layer	1
20.96		0	12.8	Ice_layer	1
21.02	142.3	4.12	55.65	Ice_layer	1
21.25	19.44	8.19	3.76	Ice_layer	1
21.29	34.92	10.49	9.24	Ice_layer	1
21.46	179.62	5.03	25.52	Ice_layer	1
21.49	127.34	5.71	3.99	Ice_layer	1
21.56	103.11	9.09	26.27	Ice_layer	1
21.82	98.44	12.63	20.72	Ice_layer	1
21.89	93.39	18.16	65.91	Ice_layer	1
22.12	96.3	4.12	140	Ice_layer	1
23.35	10.74	2.79	108.67	Ice_layer	1
23.45	266.63	10.43	28.27	Ice_layer	1
23.48	303.97	11.8	12.92	Ice_layer	1
23.54	250.09	11.53	21.77	Ice_layer	1
23.66	22.03	0.92	20.6	Ice_layer	1
24.11	54.15	6.16	263.98	Ice_layer	1
24.47	18.23	6.62	9.75	Ice_layer	1
25.09	229.08	13.58	6.61	Ice_layer	1
25.12	232.06	6.62	16.08	Ice_layer	1
25.18	249.44	11.97	3.9	Ice_layer	1
25.24	226.3	8.7	6.72	Ice_layer	1
25.28	219.4	4.57	3.58	Ice_layer	1
25.42	249.02	6.39	17.08	Ice_layer	1
25.65	273.84	2.75	186.86	Ice_layer	1
25.84	37.39	4.99	6.77	Ice_layer	1
26.11		0	26.6	Ice_layer	1
26.34	315.91	6.16	18.29	Ice_layer	1
26.58	283.21	6.18	196.06	Ice_layer	1
26.96	272.18	5.03	27.87	Ice_layer	1
27.01	108.44	2.98	7.19	Ice_layer	1
27.33	229.98	3.66	4.99	Ice_layer	1
27.39	217.81	2.29	27.38	Ice_layer	1
27.44	20.38	4.35	5.79	Ice_layer	1
27.46	15.21	2.06	6.19	Ice_layer	1
27.5	87.01	3.66	2.19	Ice_layer	1
27.56	307.41	4.35	13.97	Ice_layer	1
27.68		0	50.57	Ice_layer	1
27.85	226.33	2.98	36.96	Ice_layer	1
28.08	295.57	5.48	56.35	Ice_layer	1
28.52	242.82	17.08	471.93	Ice_layer	1
28.84	13.91	19.19	62.71	Ice_layer	1
28.92	1.9	11.09	21.59	Ice_layer	1
29.57	65.38	20.61	90.4	Ice_layer	1
29.84	359.02	12.84	61.35	Ice_layer	1
30.27	139.25	17.95	201.82	Ice_layer	1
30.68	114.45	10.76	5.3	Ice_layer	1
30.87	349.55	1.37	2.6	Ice_layer	1
31.33	130.36	2.98	34.34	Ice_layer	1
31.38	224.94	0.46	47	Ice_layer	1
31.43	120.72	6.16	5.37	Ice_layer	1
31.88	72.54	20.41	5.8	Ice_layer	1
31.99	61.62	23.35	4.22	Ice_layer	1
32.08	65.2	23.17	4.97	Ice_layer	1
32.13	83.85	22.54	4.06	Ice_layer	1
32.18	93.24	15.43	2.9	Ice_layer	1
32.29	164.5	13.5	10.12	Ice_layer	1
33.13	274.31	0.46	5.2	Ice_layer	1
33.31	233.08	16.49	71.53	Ice_layer	1
33.38	236.63	12.84	5.84	Ice_layer	1
33.51	247.97	8.64	3.36	Ice_layer	1
33.58	256.28	9.14	3.16	Ice_layer	1
33.6	275.58	5.94	4.58	Ice_layer	1
33.66	252.38	6.75	4.77	Ice_layer	1
33.72		0	5	Ice_layer	1
33.78	241.52	2.29	2.8	Ice_layer	1
33.86	122.98	8.87	10.67	Ice_layer	1
34.03	89	5.26	17.12	Ice_layer	1
34.14	114.13	5.26	46.78	Ice_layer	1
34.21	100.14	6.84	8.94	Ice_layer	1
34.34	214.33	9.31	3.36	Ice_layer	1
35	272.23	1.83	2.6	Ice_layer	1
35.19	226.92	6.39	6.77	Ice_layer	1
35.23	266.18	2.63	8.59	Ice_layer	1
35.26	328.58	5.26	16.54	Ice_layer	1
35.44		0	3.2	Ice_layer	1
35.6	314.92	14.36	3.88	Ice_layer	1
35.67	287.94	8.42	2.18	Ice_layer	1
35.72		0	6.8	Ice_layer	1
35.75	91.8	3.33	17.17	Ice_layer	1
35.96	297.68	7.07	5.36	Ice_layer	1
35.99	73.75	3.89	7.18	Ice_layer	1
36.13	28.98	0.46	7.2	Ice_layer	1
36.57	296.12	5.48	13.54	Ice_layer	1
36.86	225.33	3.46	3.99	Ice_layer	1
37.39		0	69	Ice_layer	1
37.69	232.3	5.03	5.78	Ice_layer	1
37.88	354.74	4.12	5.2	Ice_layer	1
37.97	46.18	13.28	2.15	Ice_layer	1
38.11	79.61	18.98	5.88	Ice_layer	1
38.29	340.23	16.91	4.23	Ice_layer	1
38.49	328.58	10.65	26.92	Ice_layer	1
38.55	36.55	11.31	6.28	Ice_layer	1
38.75		0	28.4	Ice_layer	1
39.09	279.18	8.02	3.57	Ice_layer	1
39.24	15.02	5.94	61.91	Ice_layer	1
39.3		0	2.4	Ice_layer	1
39.33	45.24	0.46	4.2	Ice_layer	1
39.35	268.37	0.23	20.28	Ice_layer	1
39.39	330.71	7.29	1.79	Ice_layer	1
39.5	284.53	14.14	10.46	Ice_layer	1
39.57	354.9	9.31	6.9	Ice_layer	1
39.58	0.26	9.76	2.96	Ice_layer	1
39.64		0	3.6	Ice_layer	1
39.68	356.73	9.54	15.91	Ice_layer	1
39.79	19.43	12.63	12.86	Ice_layer	1
39.9	44.56	19.6	13.73	Ice_layer	1
40.02		0	120	Ice_layer	1
40.15	202.44	10.43	4.52	Ice_layer	1
40.16	201.88	11.11	4.32	Ice_layer	1
40.2	191.51	7.97	9.11	Ice_layer	1
40.39	236.42	9.54	11.06	Ice_layer	1
40.74	273.01	0.46	2.6	Ice_layer	1
40.82		0	2.6	Ice_layer	1
40.87	308.18	4.12	2.39	Ice_layer	1
40.89	240.5	4.35	8.16	Ice_layer	1
40.91	228.35	5.48	1.99	Ice_layer	1
40.93	217.04	10.87	2.55	Ice_layer	1
41.07		0	3	Ice_layer	1
41.14	179.52	5.48	1.4	Ice_layer	1
41.14	187.29	5.94	1.79	Ice_layer	1
41.16	174.51	6.39	4.17	Ice_layer	1
41.17		0	4	Ice_layer	1
41.19		0	4	Ice_layer	1
41.21		0	5.4	Ice_layer	1
41.34		0	9.4	Ice_layer	1
41.36	134.28	3.89	5.79	Ice_layer	1
41.38	154.61	5.94	2.19	Ice_layer	1
41.49	169.03	10.65	14.13	Ice_layer	1
41.71	99.3	8.87	2.76	Ice_layer	1
41.79	71.2	7.07	2.38	Ice_layer	1
41.85	60.42	9.76	3.15	Ice_layer	1
41.91	354.39	5.71	2.78	Ice_layer	1
41.98	5.26	3.21	3.59	Ice_layer	1
42.01	75.35	3.43	3.6	Ice_layer	1
42.15	258.33	8.42	10.87	Ice_layer	1
42.4	221.68	8.64	129.04	Ice_layer	1
42.57	230.83	10.2	1.58	Ice_layer	1
42.65	289.67	0.46	2.2	Ice_layer	1
42.66		0	2.6	Ice_layer	1
42.68	240.66	5.03	2.79	Ice_layer	1
42.93	63.9	3.89	9.57	Ice_layer	1
43.17	177.28	5.94	10.35	Ice_layer	1
43.28	190.38	8.19	2.77	Ice_layer	1
43.32	120.36	7.74	14.3	Ice_layer	1
43.5	121.29	2.75	8	Ice_layer	1
43.56	279.69	4.8	1.99	Ice_layer	1
43.64	183.35	3.89	27.54	Ice_layer	1
43.71	225.45	9.09	36.34	Ice_layer	1
43.81	250.63	0.46	3.4	Ice_layer	1
43.88	188.44	3.43	13.97	Ice_layer	1
43.91	221.97	9.79	4.34	Ice_layer	1
44.33	268.7	16.49	2.89	Ice_layer	1
44.43	211.13	11.61	3.92	Ice_layer	1
44.46	261.88	5.26	2.19	Ice_layer	1
44.51	229.52	9.76	1.97	Ice_layer	1
44.57	275.07	9.04	1.78	Ice_layer	1
44.58	271.35	9.54	1.77	Ice_layer	1
44.66	259.75	6.62	16.67	Ice_layer	1
44.79	235.59	4.8	23.72	Ice_layer	1
44.91	221.53	11.97	7.42	Ice_layer	1
45.06	229.2	6.62	2.58	Ice_layer	1
45.17	259.36	2.75	2.79	Ice_layer	1
45.18	263.33	2.75	1.79	Ice_layer	1
45.19	251.35	3.09	1.8	Ice_layer	1
45.2	263	7.74	3.17	Ice_layer	1
45.26	238.18	7.07	1.99	Ice_layer	1
45.32	207.04	4.8	37.64	Ice_layer	1
45.47	46.49	6.84	135.11	Ice_layer	1
45.55	14.72	7.29	4.97	Ice_layer	1
45.57		0	4.6	Ice_layer	1
45.71		0	17	Ice_layer	1
45.95	274.96	5.03	3.19	Ice_layer	1
45.99	277.5	2.29	1.8	Ice_layer	1
46.02		0	7.6	Ice_layer	1
46.29		0	50	Ice_layer	1
47.09	220.84	6.7	7.15	Ice_layer	1
47.11	210.89	9.98	4.13	Ice_layer	1
47.19	252.99	9.09	8.88	Ice_layer	1
47.35	215.21	2.75	40.54	Ice_layer	1
47.57	268.52	11.97	2.16	Ice_layer	1
47.59	234.14	11.05	3.73	Ice_layer	1
47.64	257.23	16.91	4.21	Ice_layer	1
47.75	245.01	21.21	14.7	Ice_layer	1
47.89	198.88	8.19	2.39	Ice_layer	1
48.04	220	10.87	2.56	Ice_layer	1
48.07	227.21	8.87	6.33	Ice_layer	1
48.1	232.23	6.79	3.77	Ice_layer	1
48.13	231.54	10.43	4.92	Ice_layer	1
48.17	232.48	2.98	3.2	Ice_layer	1
48.34	232.65	8.19	2.57	Ice_layer	1
48.4	32.9	11.53	61.39	Ice_layer	1
48.55	35.27	8.64	2.17	Ice_layer	1
48.59	22.6	5.71	2.78	Ice_layer	1
48.62	42.48	19.39	18.13	Ice_layer	1
48.64	43.84	16.91	11.89	Ice_layer	1
48.66	44.93	17.12	4.21	Ice_layer	1
48.9	23.04	15.43	30.84	Ice_layer	1
49.02	312.6	10.44	52.12	Ice_layer	1
49.09	123.48	7.29	4.76	Ice_layer	1
49.12		0	30.6	Ice_layer	1
49.15	350.03	0.92	2.6	Ice_layer	1
49.17	79.81	3.21	3.6	Ice_layer	1
49.21		0	9.8	Ice_layer	1
49.26	150.99	4.8	4.59	Ice_layer	1
49.33	36.63	17.54	31.81	Ice_layer	1
49.4	67.68	13.86	5.24	Ice_layer	1
49.44	69.28	11.53	3.13	Ice_layer	1
49.58	137.35	1.37	42	Ice_layer	1
49.8	215.67	20.61	61.72	Ice_layer	1
49.88		0	22.4	Ice_layer	1
50.03		0	22.4	Ice_layer	1
50.3		0	2.8	Ice_layer	1
50.31		0	1.8	Ice_layer	1
50.35		0	12.2	Ice_layer	1
50.37		0	3.4	Ice_layer	1
50.39		0	10	Ice_layer	1
50.41		0	2.6	Ice_layer	1
50.46	233.36	0.23	16	Ice_layer	1
50.57		0	13	Ice_layer	1
50.59		0	11.4	Ice_layer	1
50.64		0	6.2	Ice_layer	1
50.7	168.97	5.71	5.37	Ice_layer	1
50.87	26.46	9.76	6.31	Ice_layer	1
50.94	35.23	11.09	9.81	Ice_layer	1
50.99	33.43	13.93	2.13	Ice_layer	1
51.02	41.98	17.54	0	Faint_ice_layer	1
51.31		0	1.79	Ice_layer	1
51.32		0	2.6	Ice_layer	1
51.42	10.72	6.14	0	Faint_ice_layer	1
51.55		0	2.8	Ice_layer	1
51.65	6.23	5.59	17.12	Ice_layer	1
51.68	24.79	4.35	4.59	Ice_layer	1
51.73	10.52	12.45	10.15	Ice_layer	1
51.8		0	13.4	Ice_layer	1
51.83	359.87	11.75	10.77	Ice_layer	1
51.86	14.27	7.74	2.18	Ice_layer	1
51.94	228.13	6.84	2.98	Ice_layer	1
52.07	2.56	4.91	9.76	Ice_layer	1
52.14	23.37	4.35	2.99	Ice_layer	1
52.18	357.49	4.57	1.79	Ice_layer	1
52.24	33.2	8.19	3.17	Ice_layer	1
52.35		0	36	Ice_layer	1
52.4		0	28	Ice_layer	1
52.51		0	26.2	Ice_layer	1
52.59	16.95	9.97	4.53	Ice_layer	1
52.64	26.98	13.16	9.93	Ice_layer	1
52.7	27.76	13.28	15.77	Ice_layer	1
52.83	33.16	13.06	1.95	Ice_layer	1
52.84	24.16	10.65	1.77	Ice_layer	1
52.85	22.48	13.06	4.1	Ice_layer	1
52.9	25.53	22.73	11.25	Ice_layer	1
52.93	23.34	18.37	12.91	Ice_layer	1
52.96	40.24	16.07	8.14	Ice_layer	1
53.01	12.74	14.4	2.71	Ice_layer	1
53.04		0	19.8	Ice_layer	1
53.13	220.85	9.76	62.28	Ice_layer	1
53.2	220.62	5.26	9.58	Ice_layer	1
53.3		0	7.2	Ice_layer	1
53.36	352.41	5.26	27.09	Ice_layer	1
53.39		0	2.2	Ice_layer	1
53.43		0	18.6	Ice_layer	1
53.49	32.12	3.05	2.2	Ice_layer	1
53.5		0	1.4	Ice_layer	1
53.52	225.61	2.52	0	Faint_ice_layer	1
53.57	222.44	5.03	14.94	Ice_layer	1
53.61	224.86	8.65	2.18	Ice_layer	1
53.65	268.54	14.38	13.17	Ice_layer	1
53.76		0	37.8	Ice_layer	1
53.8	246.97	0.46	3.6	Ice_layer	1
53.86		0	17.2	Ice_layer	1
53.91		0	18.4	Ice_layer	1
53.96	25.01	10.65	8.85	Ice_layer	1
53.99	18.87	13.06	4.68	Ice_layer	1
54.06	219.55	21.18	15.66	Ice_layer	1
54.11	230.89	16.61	17.44	Ice_layer	1
54.27	208.56	15.74	0	Faint_ice_layer	1
54.32		0	4.6	Ice_layer	1
54.36	336.16	4.57	2.59	Ice_layer	1
54.44	285.66	4.7	7.57	Ice_layer	1
54.51	3.73	7.23	0	Faint_ice_layer	1
54.56	211.9	23.17	4.6	Ice_layer	1
54.66	293.83	9.93	7.09	Ice_layer	1
54.73		0	5.4	Ice_layer	1
54.76		0	10.4	Ice_layer	1
55.09		0	23.8	Ice_layer	1
55.51	78.68	24.51	14.16	Ice_layer	1
55.55	62.58	23.36	5.51	Ice_layer	1
55.63	39.13	34.36	18.32	Ice_layer	1
55.68	46.06	28.01	6.24	Ice_layer	1
55.77	39.91	29.94	21.9	Ice_layer	1
55.96	49.59	45	9.34	Ice_layer	1
55.99	46.52	21.01	81.03	Ice_layer	1
56.18		0	3.6	Ice_layer	1
56.28	62.39	5.94	9.35	Ice_layer	1
56.32	38.96	2.75	6.59	Ice_layer	1
56.35	67.19	7.81	9.32	Ice_layer	1
56.44	350.01	6.62	2.19	Ice_layer	1
56.51	312.11	7.74	11.22	Ice_layer	1
56.6	247.01	7.42	26.97	Ice_layer	1
56.69		0	1.8	Ice_layer	1
56.8		0	73	Ice_layer	1
57	83.14	4.12	1.8	Ice_layer	1
57.11	318.5	7.44	0	Faint_ice_layer	1
57.17		0	2.6	Ice_layer	1
57.2	9.43	6.62	11.33	Ice_layer	1
57.22	0.22	6.62	10.68	Ice_layer	1
57.38	358.18	9.76	179.56	Ice_layer	1
57.62		0	5.8	Ice_layer	1
57.67	28.19	5.48	3.98	Ice_layer	1
57.76	313.18	3.43	56.4	Ice_layer	1
57.88	57.31	9.09	16.98	Ice_layer	1
58.07	213.91	8.64	19.18	Ice_layer	1
58.09		0	3.2	Ice_layer	1
58.33		0	51	Ice_layer	1
58.38		0	17.6	Ice_layer	1
58.47	200.98	4.35	22.81	Ice_layer	1
58.53	173.89	6.39	13.12	Ice_layer	1
58.67		0	29.6	Ice_layer	1
58.73	202.41	7.97	13.65	Ice_layer	1
58.8	224.08	31.8	17.35	Ice_layer	1
58.89	239.38	14.79	22.24	Ice_layer	1
59.02	258.56	7.07	17.07	Ice_layer	1
59.14	320.76	3.89	117.13	Ice_layer	1
59.26	210.56	4.57	6.38	Ice_layer	1
59.27	199.36	3.66	2.79	Ice_layer	1
59.28		0	2.8	Ice_layer	1
59.29	261.18	2.98	4.99	Ice_layer	1
59.68	297.59	8.6	11.86	Ice_layer	1
59.78	237.32	7.97	12.08	Ice_layer	1
59.9		0	0	Faint_ice_layer	1
60.02		0	14.6	Ice_layer	1
60.07	211	7.74	5.75	Ice_layer	1
60.16	234.81	8.19	3.96	Ice_layer	1
60.19		0	12	Ice_layer	1
60.22		0	3.2	Ice_layer	1
60.24	43.18	2.52	6.39	Ice_layer	1
60.26	33.24	8.23	2.37	Ice_layer	1
60.29	55.89	6.92	21.44	Ice_layer	1
60.32	32.61	8.57	3.56	Ice_layer	1
60.48	219.34	2.52	2	Ice_layer	1
60.55	236.77	3.41	4.99	Ice_layer	1
60.59	210.1	0.46	11.6	Ice_layer	1
60.67		0	27.6	Ice_layer	1
60.74		0	3.2	Ice_layer	1
60.83	352.7	2.52	2.6	Ice_layer	1
60.9	15.13	5.54	2.39	Ice_layer	1
60.96	33.17	5.88	32.82	Ice_layer	1
61.09		0	147.2	Ice_layer	1
61.39	34.33	12.84	26.33	Ice_layer	1
61.44	17.45	11.75	30.35	Ice_layer	1
61.54	340.28	9.98	37.23	Ice_layer	1
61.65	348.68	13.85	22.33	Ice_layer	1
61.77	2.39	13.93	61.16	Ice_layer	1
61.88	36.3	9.31	30.2	Ice_layer	1
62.02	5.99	7.5	12.1	Ice_layer	1
62.09		0	12.6	Ice_layer	1
62.38		0	11.8	Ice_layer	1
62.61		0	4	Ice_layer	1
62.68	215.01	8.36	103.88	Ice_layer	1
62.91	91.84	4.8	58.4	Ice_layer	1
62.96	98.03	7.29	3.37	Ice_layer	1
63.03	148.61	5.15	3.99	Ice_layer	1
63.04	146.17	4.57	2.39	Ice_layer	1
63.09		0	20.4	Ice_layer	1
63.18	5.48	6.62	29.6	Ice_layer	1
63.3	12.49	11.97	126.78	Ice_layer	1
63.57		0	7.2	Ice_layer	1
63.72		0	78	Ice_layer	1
63.85		0	105.6	Ice_layer	1
63.94		0	56.3	Ice_layer	1
64	246.11	21.59	9.3	Ice_layer	1
64.27		0	38.4	Ice_layer	1
64.42	31.83	7.74	197.18	Ice_layer	1
64.77	229.69	10.31	86.19	Ice_layer	1
65.08	145.42	3.86	3.59	Ice_layer	1
65.1	92.89	3.66	4.99	Ice_layer	1
65.11	82.14	5.92	3.19	Ice_layer	1
65.13	52.68	4.12	4.59	Ice_layer	1
65.21		0	9.8	Ice_layer	1
65.28		0	13.2	Ice_layer	1
65.34		0	83.8	Ice_layer	1
65.47	115.17	10.85	11.4	Ice_layer	1
65.52	125.09	8.19	3.17	Ice_layer	1
65.58	147.96	5.88	3.98	Ice_layer	1
65.68	168.27	3.66	5.59	Ice_layer	1
65.74	285.39	1.83	3.2	Ice_layer	1
66.01	111.43	6.39	3.78	Ice_layer	1
66.45	43.43	19.85	259.23	Ice_layer	1
66.76	348.39	10.47	136.49	Ice_layer	1
66.88	330.97	7.69	6.34	Ice_layer	1
66.98	20.25	8.41	5.74	Ice_layer	1
67.14	35.03	14.57	24.01	Ice_layer	1
67.32	32.3	25.08	41.48	Ice_layer	1
67.59	231.61	6.17	131.04	Ice_layer	1
67.8	293.25	8.39	0	Faint_ice_layer	1
67.83	256.85	10.54	8.45	Ice_layer	1
67.92	195.38	17.12	13.57	Ice_layer	1
68.04	59.51	9.95	66.39	Ice_layer	1
68.14	191.02	5.68	8.96	Ice_layer	1
68.16	170.49	8.59	10.28	Ice_layer	1
68.23	70.71	13.93	11.54	Ice_layer	1
68.34	69.82	14.36	21.8	Ice_layer	1
68.42	168.47	5.77	18.91	Ice_layer	1
68.57	60.49	5.26	1.79	Ice_layer	1
68.64	143.43	2.57	2.8	Ice_layer	1
68.66	52.43	5.26	2.99	Ice_layer	1
68.71	215.13	9.09	14.61	Ice_layer	1
68.77		0	15.19	Ice_layer	1
69.54	41.51	8.87	3.16	Ice_layer	1
69.62	246.87	2.75	4.19	Ice_layer	1
69.65	284.74	1.85	2.4	Ice_layer	1
69.67	242.12	2.98	4.99	Ice_layer	1
69.68	210.22	2.98	2.99	Ice_layer	1
69.7	200.24	3.89	2.79	Ice_layer	1
69.7	213.51	2.83	4.59	Ice_layer	1
69.71	189.17	2.72	1.4	Ice_layer	1
69.73	223.31	4.57	3.19	Ice_layer	1
69.81		0	23.61	Ice_layer	1
70.11	208.64	5.03	2.19	Ice_layer	1
70.16	235.85	6.84	3.97	Ice_layer	1
70.39		0	21	Ice_layer	1
70.52		0	59.2	Ice_layer	1
70.61	49.5	6.16	1.99	Ice_layer	1
71.02		0	4.81	Ice_layer	1
71.13	211.37	4.13	4.38	Ice_layer	1
71.16	231.08	3.21	3.6	Ice_layer	1
71.23	53.99	11.75	3.52	Ice_layer	1
71.4		0	66.01	Ice_layer	1
71.54	229.73	11.31	2.75	Ice_layer	1
71.83		0	29.8	Ice_layer	1
71.89		0	10	Ice_layer	1
72	62.39	12.79	62.99	Ice_layer	1
72.08	110.71	8.64	8.11	Ice_layer	1
72.13	96.91	6.62	3.57	Ice_layer	1
72.23	49.47	18	23.58	Ice_layer	1
72.66		0	54	Ice_layer	1
72.78		0	14.8	Ice_layer	1
72.82		0	40.2	Ice_layer	1
73.04		0	4	Ice_layer	1
73.08		0	7	Ice_layer	1
73.1		0	15	Ice_layer	1
73.26	69.67	11.53	98.57	Ice_layer	1
73.63	176.01	4.8	4	Ice_layer	1
73.67	163.99	5.48	11.54	Ice_layer	1
73.7	147.26	5.71	13.54	Ice_layer	1
73.74	187.98	9.7	5.32	Ice_layer	1
73.78	203.11	11.1	8.45	Ice_layer	1
73.85	153.81	8.64	11.67	Ice_layer	1
73.88	175.37	5.93	5.18	Ice_layer	1
73.95	95.7	5.48	23.49	Ice_layer	1
74.05	96.42	7.17	2.38	Ice_layer	1
74.12		0	26.93	Ice_layer	1
74.2		0	35.6	Ice_layer	1
74.39		0	2.8	Ice_layer	1
74.57	34.09	16.49	6.9	Ice_layer	1
74.6	26.62	16.28	1.93	Ice_layer	1
74.67	33.97	6.84	5.76	Ice_layer	1
74.92	54.04	3.89	2.6	Ice_layer	1
74.99	48.1	8.65	5.54	Ice_layer	1
75.02	62.43	4.57	3.99	Ice_layer	1
75.11	198.39	5.26	8.56	Ice_layer	1
75.18	121.04	5.23	12.54	Ice_layer	1
75.3	48.98	16.06	22.49	Ice_layer	1
75.36	31.79	17.33	8.78	Ice_layer	1
75.38	45.87	15.85	5.58	Ice_layer	1
75.57		0	4	Ice_layer	1
75.77	56.26	16.91	8.23	Ice_layer	1
75.86		0	3	Ice_layer	1
76		0	3.6	Ice_layer	1
76.19	41.52	25.27	12.66	Ice_layer	1
76.38		0	4.4	Ice_layer	1
76.42	24.37	14.14	2.72	Ice_layer	1
76.52		0	5.8	Ice_layer	1
76.59	47.23	21.01	22.78	Ice_layer	1
76.64	55.9	25.27	6.51	Ice_layer	1
77.08	47.17	22.71	13.84	Ice_layer	1
77.14	43.25	20.2	8.07	Ice_layer	1
77.18	32.27	20	6.39	Ice_layer	1
77.5	39.9	22	5.94	Ice_layer	1
77.54		0	5.81	Ice_layer	1
77.69	14.83	7.97	29.51	Ice_layer	1
77.75		0	20.39	Ice_layer	1
78.04		0	6.8	Ice_layer	1
78.11		0	6.2	Ice_layer	1
78.4		0	7.4	Ice_layer	1
78.69	28.17	6.38	12.72	Ice_layer	1
78.92	50.72	14.36	17.44	Ice_layer	1
79.06		0	83.8	Ice_layer	1
79.31		0	127.6	Ice_layer	1
79.46	200.72	21.21	5.03	Ice_layer	1
79.69		0	7	Ice_layer	1
79.75	42.19	36.96	19.18	Ice_layer	1
79.96	50.7	40.03	6.43	Ice_layer	1
80.02	45.4	42.11	9.05	Ice_layer	2
80.08	39.08	39.62	18.43	Ice_layer	2
80.15	48.08	32.06	8.82	Ice_layer	2
80.75	51.59	20.41	85.11	Ice_layer	2
80.86	39.97	19.8	17.88	Ice_layer	2
80.88	43.99	21.01	9.34	Ice_layer	2
80.91	46.13	25.45	8.34	Ice_layer	2
80.94	45.45	31.8	6.36	Ice_layer	2
81.27	41.54	53.19	8.15	Ice_layer	2
81.67	43.73	37.81	81.16	Faint_ice_layer	2
81.84	47.19	25.83	12.78	Ice_layer	2
81.92	42.06	27.83	11.9	Ice_layer	2
82.01	50.91	36.66	9.14	Ice_layer	2
82.06	45.74	34.22	65.16	Faint_ice_layer	2
82.17	42.09	37.67	8.23	Ice_layer	2
82.2	40.61	35.79	4.38	Ice_layer	2
82.25	47.42	37.52	3.97	Ice_layer	2
82.42	53.76	34.03	8.12	Ice_layer	2
82.47	49.04	39.35	6.65	Ice_layer	2
82.51	46.34	41.48	13.78	Ice_layer	2
82.69	51.89	33.42	5.68	Ice_layer	2
82.74	55.57	38.21	3.15	Ice_layer	2
82.87	45.86	47.73	10.61	Ice_layer	2
82.92	43.98	46.88	3.01	Ice_layer	2
82.98	35.04	41.35	6.01	Ice_layer	2
83.35	46.29	53.43	17.92	Ice_layer	2
83.44	47.2	45	12.73	Ice_layer	2
83.55	41.08	53.99	16.69	Ice_layer	2
84.2	39.19	59.65	21.22	Ice_layer	2
84.43	45.23	56.09	11.27	Ice_layer	2
84.49	43.05	58.38	15.63	Ice_layer	2
84.69	41.77	45.16	9.31	Ice_layer	2
84.77	41.28	50.57	7.75	Ice_layer	2
84.83	37.07	48.84	13.16	Ice_layer	2
84.9	33.03	49.04	7.19	Ice_layer	2
85.07	32.69	43.11	7.89	Ice_layer	2
85.12	38.99	57.33	10.26	Ice_layer	2
85.33	41.88	56.19	1.22	Ice_layer	2
85.9	42.49	54.54	31.83	Ice_layer	2
86	30.1	51.21	9.52	Ice_layer	2
86.21	41.63	63.18	24.37	Ice_layer	2
86.29	40.75	60.95	5.92	Ice_layer	2
86.55	40.41	60.17	12.04	Ice_layer	2
86.78	46.64	51.7	4.22	Ice_layer	2
86.8	44.25	51.56	4.23	Ice_layer	2
87.1	40.64	65.48	16.52	Ice_layer	2
87.56	41.94	66.31	23.87	Ice_layer	2
87.76	43.56	60.4	7.31	Ice_layer	2
87.83	40.81	58.13	3.17	Ice_layer	2
88.15	41.02	61.99	7.98	Ice_layer	2
88.22	38.87	62.59	8.47	Ice_layer	2
88.47	38.1	63.8	9.36	Ice_layer	2
88.56	36.38	66.13	14.41	Ice_layer	2
88.64	40.31	64.84	14.45	Ice_layer	2
88.88	36.06	66.9	4.71	Ice_layer	2
89.22	40.48	59.26	7.16	Ice_layer	2
89.47	34.17	60.44	12.53	Ice_layer	2
89.9	41.13	63.06	4.26	Ice_layer	2
90.66	40.87	58.79	5.29	Ice_layer	2
90.8	44.31	63.25	13.05	Ice_layer	2
90.92	41.49	68.01	11.83	Ice_layer	2
91.15	44.34	65.83	7.94	Ice_layer	2
91.29	41.6	64.83	11.48	Ice_layer	2
91.38	36.97	61.44	10.51	Ice_layer	2
91.44	42.25	63.39	4.75	Ice_layer	2
91.81	41.59	66.06	8.28	Ice_layer	2
92.01	38.5	63.89	12.06	Ice_layer	2
92.12	37.98	65.3	23.9	Ice_layer	2
92.7	37.13	65.83	9.34	Ice_layer	2
92.82	42.24	65.33	12.94	Ice_layer	2
93.21	36.05	64.99	5.47	Ice_layer	2
93.39	36.25	67.07	7.72	Ice_layer	2
93.5	39.97	20.69	20.21	Faint_ice_layer	3
93.53	39.07	21.01	20.91	Faint_ice_layer	3
93.57	38.65	21.32	22.36	Faint_ice_layer	3
93.59	224.82	77.06	9.85	Ice_layer	3
93.6	33.65	21.35	11.92	Faint_ice_layer	3
93.63	41.06	24.51	15.47	Faint_ice_layer	3
93.7	43.83	25.83	29.34	Faint_ice_layer	3
93.75	44.19	26.35	20.43	Faint_ice_layer	3
93.8	40.77	25.83	18.57	Faint_ice_layer	3
93.84	43.92	24.56	18.01	Faint_ice_layer	3
93.88	45.89	20.34	31.32	Faint_ice_layer	3
93.93	29.93	24.7	20.9	Faint_ice_layer	3
94.05	31.84	28.37	13.55	Faint_ice_layer	3
94.15	36.33	37.71	21.36	Faint_ice_layer	3
94.23	39.64	31.69	28.51	Faint_ice_layer	3
94.65	55.56	24.22	57.91	Faint_ice_layer	3
94.77	28.77	34.37	17.49	Faint_ice_layer	3
94.97	52.74	30.78	125.86	Faint_ice_layer	3
95.2	41.07	38.66	35.93	Faint_ice_layer	3
95.3	35.03	44.3	56.56	Faint_ice_layer	3
96.05	43.6	37.23	15.45	Faint_ice_layer	3
96.11	39.49	40.47	26.78	Faint_ice_layer	3
96.56	52.7	38.29	158.56	Faint_ice_layer	3
96.82	63.13	19.32	38.22	Faint_ice_layer	3
96.93	36.48	21.8	26.93	Faint_ice_layer	3
97.02	43.64	22.35	38.48	Faint_ice_layer	3
97.07	46.57	23.17	29.97	Faint_ice_layer	3
97.18	53.26	27.65	127.91	Faint_ice_layer	3
97.29	52.44	28.37	0	Faint_ice_layer	3
98.68	238.5	6.84	0	Faint_ice_layer	3
98.89	30.3	51.56	0	Faint_ice_layer	3
99.32	43.99	77.11	0	Faint_ice_layer	4
102.46	49.38	70.27	24.97	Ice_layer	4
102.59	43.03	70.8	5.06	Ice_layer	4
102.76	49.52	70.97	27.23	Ice_layer	4
108.59	51.97	62.24	8.01	Ice_layer	4
108.77	47.47	70.11	10.27	Ice_layer	4
112.29	54.24	55.74	19.36	Ice_layer	4
112.44	232.47	73.85	6.79	Ice_layer	4
112.54	232.24	76.48	5.94	Ice_layer	4
112.6	230.6	72.44	4.89	Ice_layer	4
114.78	52.98	64.06	11.11	Ice_layer	4
115.02	55.99	68.72	9.22	Ice_layer	4

## Sheet: Figures3-4-SuppFigure3_SI-47
Depth_m	Strike_degrees	Dip_degrees	Layer_thickness_mm	Layer_type	Unit
2.07	272.02	4.16	20.35	Ice_layer	1
2.17		0	18	Ice_layer	1
2.5		0	63	Ice_layer	1
2.59		0	24.4	Ice_layer	1
2.85	252.67	7.17	20.64	Ice_layer	1
3.17	261.15	9.09	71.88	Ice_layer	1
3.62	238.95	11.97	37.17	Ice_layer	1
3.79	189.09	9.54	26.23	Ice_layer	1
3.91	160.55	9.43	34.53	Ice_layer	1
3.96	163.25	10.38	3.54	Ice_layer	1
4.07	202.62	7.07	4.17	Ice_layer	1
4.1	131.64	9.31	16.58	Ice_layer	1
4.15	137.84	11.31	51.38	Ice_layer	1
4.22	168.04	3.89	39.51	Ice_layer	1
4.26	202.3	5.31	11.75	Ice_layer	1
4.32	158.02	8.42	19.21	Ice_layer	1
4.38	165.85	8.94	23.12	Ice_layer	1
4.45	194.1	7.97	16.24	Ice_layer	1
4.53	196.07	10.65	12.38	Ice_layer	1
4.57	187.45	10.43	13.57	Ice_layer	1
4.6		0	22.08	Ice_layer	1
4.94	250.42	5.71	7.16	Ice_layer	1
5.07		0	12.2	Ice_layer	1
5.09	128.18	4.73	25.91	Ice_layer	1
5.12	99.22	3.91	5.39	Ice_layer	1
5.15	147.09	4.57	31.5	Ice_layer	1
5.22		0	24.2	Ice_layer	1
5.25	199.86	2.37	17.98	Ice_layer	1
5.27	16.98	2.29	3	Ice_layer	1
5.33	292.39	3.67	14.77	Ice_layer	1
5.37	247.12	5.26	11.15	Ice_layer	1
5.44	50.83	8.65	8.3	Ice_layer	1
5.5	92.22	7.07	17.86	Ice_layer	1
5.72		0	11.6	Ice_layer	1
5.83		0	6.4	Ice_layer	1
6.03		0	10	Ice_layer	1
6.12	70.66	4.8	11.36	Ice_layer	1
6.19	94.31	3.43	9.78	Ice_layer	1
6.29	106.35	6.84	9.53	Ice_layer	1
6.35	230.1	0.46	20.2	Ice_layer	1
6.49	189.11	5.26	37.41	Ice_layer	1
6.56	245.17	4.57	11.76	Ice_layer	1
6.78	209.28	5.86	29.25	Ice_layer	1
6.87	271.85	11.31	35.1	Ice_layer	1
7.03	92.98	3.66	90.81	Ice_layer	1
7.19	264.47	2.17	80.74	Ice_layer	1
7.37	354.03	2.52	6.79	Ice_layer	1
7.48	185.35	3.21	77.28	Ice_layer	1
7.92	332.49	8.92	201.93	Ice_layer	1
8.14	324.48	3.15	12.18	Ice_layer	1
8.25		0	33.8	Ice_layer	1
8.32		0	27.6	Ice_layer	1
8.42		0	9.2	Ice_layer	1
8.55	75.87	10.65	6.49	Ice_layer	1
8.68		0	24.4	Ice_layer	1
8.81	245.81	2.52	32.37	Ice_layer	1
9.1	270.25	11.75	7.64	Ice_layer	1
9.17	123.64	6.84	85.78	Ice_layer	1
9.33		0	64.6	Ice_layer	1
9.49	300.72	9.75	27.6	Ice_layer	1
9.67		0	70.8	Ice_layer	1
10.02		0	57.2	Ice_layer	1
10.06		0	6.2	Ice_layer	1
10.12	236.34	2.9	13.98	Ice_layer	1
10.2	254.43	4.32	6.78	Ice_layer	1
10.27	255.64	3.89	17.56	Ice_layer	1
10.36	358.88	6.1	27.25	Ice_layer	1
10.44	148.85	9.28	19.54	Ice_layer	1
10.5	246.29	7.13	5.76	Ice_layer	1
10.79	198.53	9.5	7.69	Ice_layer	1
10.82	209.58	9.09	7.11	Ice_layer	1
10.87	218.77	9.54	17.36	Ice_layer	1
10.93	220.41	7.07	16.87	Ice_layer	1
11.05	253.29	7.58	7.53	Ice_layer	1
11.09	281.2	2.98	39.95	Ice_layer	1
11.16	312.21	8.17	27.52	Ice_layer	1
11.35	42.61	9.31	64.7	Ice_layer	1
11.48	44.04	9.76	196.01	Ice_layer	1
11.68		0	9.8	Ice_layer	1
11.75	344.08	5.72	16.91	Ice_layer	1
11.79	341.35	5.94	10.74	Ice_layer	1
11.96	72	9.13	233.4	Ice_layer	1
12.24	176.08	1.19	11.6	Ice_layer	1
12.65	71.79	3.43	4.19	Ice_layer	1
12.85	64.22	3.78	3.79	Ice_layer	1
12.88	39.71	4.8	3.39	Ice_layer	1
13.05	76.05	5.45	14.93	Ice_layer	1
13.14		0	12.6	Ice_layer	1
13.16		0	19.2	Ice_layer	1
13.19		0	4.2	Ice_layer	1
13.27		0	79.8	Ice_layer	1
13.41	151.14	3.21	33.15	Ice_layer	1
13.48		0	4	Ice_layer	1
13.52		0	7.6	Ice_layer	1
13.58		0	10.8	Ice_layer	1
13.8		0	47.8	Ice_layer	1
13.91	241.78	4.8	8.18	Ice_layer	1
13.92	239.84	4.35	5.39	Ice_layer	1
14.08	43.47	4.57	5.18	Ice_layer	1
14.21		0	11.8	Ice_layer	1
14.26	309.78	2.75	5.39	Ice_layer	1
14.44	298.57	9.98	50.62	Ice_layer	1
14.95	95.55	3.08	3.99	Ice_layer	1
15.02	115.63	8.24	5.34	Ice_layer	1
15.08	123.89	9.13	5.92	Ice_layer	1
15.1	158.54	7.74	11.69	Ice_layer	1
15.16	165.63	7.74	50.8	Ice_layer	1
15.23	117.01	5.58	30.65	Ice_layer	1
15.37		0	144.6	Ice_layer	1
15.58	111.1	7.97	31.69	Ice_layer	1
15.71		0	38.4	Ice_layer	1
15.78	54.72	4.04	3.99	Ice_layer	1
15.82	63.84	3.72	10.58	Ice_layer	1
16.03	63.83	11.09	194.3	Ice_layer	1
16.21	86.92	11.63	57.2	Ice_layer	1
16.27	88.77	11.09	20.41	Ice_layer	1
16.3	113.8	10.65	10.22	Ice_layer	1
16.44	73.56	7.97	65.56	Ice_layer	1
16.5	43.18	9.31	4.54	Ice_layer	1
16.57		0	98	Ice_layer	1
16.75		0	46.6	Ice_layer	1
16.88		0	112.4	Ice_layer	1
16.98	303.47	5.03	15.34	Ice_layer	1
17.07	305.83	7.03	54.59	Ice_layer	1
17.44		0	32	Ice_layer	1
17.72		0	35.2	Ice_layer	1
17.77	225.46	3.21	7.19	Ice_layer	1
17.86		0	38.8	Ice_layer	1
17.96	254.21	4.35	32.71	Ice_layer	1
18.06	243.25	14.47	66.42	Ice_layer	1
18.2		0	20.8	Ice_layer	1
18.29	116.93	5.94	1.99	Ice_layer	1
18.45	101.76	6.32	259.61	Ice_layer	1
18.64	116.89	2.75	31.56	Ice_layer	1
18.71		0	12.6	Ice_layer	1
18.76		0	9	Ice_layer	1
18.8		0	6	Ice_layer	1
18.84	229.47	5.07	5.38	Ice_layer	1
18.86	221.58	6.84	4.97	Ice_layer	1
18.97	320.76	7.97	16.64	Ice_layer	1
19.13	308.2	6.39	8.35	Ice_layer	1
19.24	342.75	7.52	15.66	Ice_layer	1
19.27	353.79	7.29	1.98	Ice_layer	1
19.47	355.01	7.52	200.86	Ice_layer	1
19.61	352.37	6.93	35.74	Ice_layer	1
19.66	351.99	7.97	40.8	Ice_layer	1
19.77		0	65.4	Ice_layer	1
19.83	356.48	6.71	29.59	Ice_layer	1
19.89	357.74	9.47	7.5	Ice_layer	1
19.91	37.06	14.13	7.95	Ice_layer	1
19.97	65.11	7.49	27.17	Ice_layer	1
20.18	22.02	5.48	3.19	Ice_layer	1
20.23	4.74	6.16	16.9	Ice_layer	1
20.27	60.66	8.33	32.06	Ice_layer	1
20.36	31.24	8.53	7.12	Ice_layer	1
20.41	332.53	7.81	5.94	Ice_layer	1
20.42	335.63	5.45	3.98	Ice_layer	1
20.44	348.56	4.57	4.98	Ice_layer	1
20.62	338.72	6.39	51.68	Ice_layer	1
20.92	270	0.46	13.4	Ice_layer	1
21.06	351.27	2.36	35.17	Ice_layer	1
21.24	333.4	8.65	194.96	Ice_layer	1
21.61	95.54	4.77	135.53	Ice_layer	1
21.78	44.34	3.21	2.2	Ice_layer	1
21.82		0	52.4	Ice_layer	1
22.04	40.22	7.07	199.67	Ice_layer	1
22.43	337.23	2.75	7.19	Ice_layer	1
22.53	52.53	6.46	6.76	Ice_layer	1
22.58		0	32.6	Ice_layer	1
22.64		0	20.4	Ice_layer	1
22.73		0	25.2	Ice_layer	1
22.78		0	44.6	Ice_layer	1
22.94		0	24.6	Ice_layer	1
23.09	239.85	8.67	5.73	Ice_layer	1
23.18	220.88	5.95	10.15	Ice_layer	1
23.25	176.95	4.8	10.76	Ice_layer	1
23.43	197.84	8.19	22.37	Ice_layer	1
23.6		0	150.8	Ice_layer	1
23.76	179.77	8.64	51.41	Ice_layer	1
23.99	53.3	7.74	242.37	Ice_layer	1
24.17		0	13.2	Ice_layer	1
24.34		0	219.4	Ice_layer	1
24.89	48.73	4.12	222.86	Ice_layer	1
25.01	15.15	5.26	8.56	Ice_layer	1
25.05	52.87	5.71	68.07	Ice_layer	1
25.13	60.23	8.64	6.33	Ice_layer	1
25.21	45.47	4.12	26.93	Ice_layer	1
25.38		0	66.8	Ice_layer	1
25.43	75.02	8.64	7.91	Ice_layer	1
25.49	124.58	5.03	4.38	Ice_layer	1
25.82		0	3.6	Ice_layer	1
25.83	350.82	3.21	4.4	Ice_layer	1
25.89	350.38	3.04	4.6	Ice_layer	1
25.92		0	5.4	Ice_layer	1
25.97	77.28	15.64	5.59	Ice_layer	1
26.09	105.76	6.62	4.97	Ice_layer	1
26.21	191.54	10.33	19.09	Ice_layer	1
26.35		0	56.8	Ice_layer	1
26.42		0	18	Ice_layer	1
26.63	300.31	9.87	99.11	Ice_layer	1
26.74	347.75	1.83	19.39	Ice_layer	1
26.79	270.3	3.43	35.54	Ice_layer	1
26.84	305.82	4.12	8.38	Ice_layer	1
26.95	67.76	5.48	4.18	Ice_layer	1
27.04	32.75	9.54	27.02	Ice_layer	1
27.13	39.27	10.43	8.07	Ice_layer	1
27.26	66.26	7.76	3.77	Ice_layer	1
27.38		0	88	Ice_layer	1
27.47		0	4.6	Ice_layer	1
27.5	55.01	5.94	4.78	Ice_layer	1
27.56	60.28	3.21	4.59	Ice_layer	1
27.6	58.13	1.6	8.8	Ice_layer	1
27.63	20.39	3.21	22.36	Ice_layer	1
27.68		0	5	Ice_layer	1
27.75	51.09	5.2	21.51	Ice_layer	1
27.93	344.68	9.09	23.3	Ice_layer	1
28.04	286.9	5.67	73.64	Ice_layer	1
28.28	13.62	3.66	50.1	Ice_layer	1
28.76	212.77	15.64	163.13	Ice_layer	1
29.3	3.95	5.94	88.32	Ice_layer	1
29.58		0	35.2	Ice_layer	1
29.73	16.82	10.87	48.71	Ice_layer	1
29.79	12.91	7.97	28.92	Ice_layer	1
29.86	23.96	11.31	50.01	Ice_layer	1
30.67	286.58	1.03	51.99	Ice_layer	1
30.8		0	15.4	Ice_layer	1
30.93	300.79	2.4	32.37	Ice_layer	1
31.23	217.94	6.18	38.77	Ice_layer	1
31.34	287.2	11.54	86.61	Ice_layer	1
31.43		0	4	Ice_layer	1
31.46	344.31	2.18	5.2	Ice_layer	1
31.58	254.07	5.33	60.34	Ice_layer	1
32.06	177.45	3.66	12.97	Ice_layer	1
32.47		0	4.2	Ice_layer	1
32.52	225.54	8.19	30.49	Ice_layer	1
32.76		0	4.2	Ice_layer	1
32.79		0	3.6	Ice_layer	1
32.8		0	4	Ice_layer	1
32.89	62.51	5.03	2.79	Ice_layer	1
32.92	51.15	5.48	6.97	Ice_layer	1
33.08	118.46	3.89	2.79	Ice_layer	1
33.11	98.94	8.34	4.95	Ice_layer	1
33.18	112.22	10.65	4.52	Ice_layer	1
33.2	107.44	12.63	3.9	Ice_layer	1
33.21	95.51	15.64	5.58	Ice_layer	1
33.26	62.14	10.7	9.83	Ice_layer	1
33.3	84.48	7.52	9.12	Ice_layer	1
33.6	56.62	5.48	5.78	Ice_layer	1
33.7	28.67	5.94	10.74	Ice_layer	1
33.82		0	28.8	Ice_layer	1
33.85	148.57	3.66	3.19	Ice_layer	1
33.85	154.03	4.12	3.99	Ice_layer	1
33.88		0	8.2	Ice_layer	1
33.93		0	5.8	Ice_layer	1
33.99	326.06	2.75	2.19	Ice_layer	1
34.04		0	6.2	Ice_layer	1
34.12		0	4.4	Ice_layer	1
34.18	352.81	12.19	3.13	Ice_layer	1
34.27	323.77	9.09	9.87	Ice_layer	1
34.76	204.77	5.48	22.7	Ice_layer	1
34.84		0	9.8	Ice_layer	1
34.92		0	6.8	Ice_layer	1
35.05	124.01	8.53	40.15	Ice_layer	1
35.24	221.71	4.35	21.14	Ice_layer	1
35.31		0	5.4	Ice_layer	1
35.4		0	122.2	Ice_layer	1
35.52		0	3.6	Ice_layer	1
35.56	58.37	3.98	2.39	Ice_layer	1
35.59	74.32	7.07	7.54	Ice_layer	1
35.71	11.02	7.74	3.76	Ice_layer	1
35.76	234.28	6.62	32.78	Ice_layer	1
35.91	273.03	10.2	67.12	Ice_layer	1
36.14	339.42	15.22	121.78	Ice_layer	1
36.37		0	4	Ice_layer	1
36.4		0	6.2	Ice_layer	1
36.43		0	6.4	Ice_layer	1
36.49	243.51	11.97	6.65	Ice_layer	1
36.54	280.44	10.43	5.7	Ice_layer	1
36.74	22.63	11.97	10.96	Ice_layer	1
36.89	88.23	5.87	67.64	Ice_layer	1
37.15	160.73	6.28	8.15	Ice_layer	1
37.21	156.26	8.09	11.09	Ice_layer	1
37.25	152.88	8.57	9.49	Ice_layer	1
37.26	174.67	10.65	9.24	Ice_layer	1
37.3	183.47	20	13.16	Ice_layer	1
37.34	182.94	22.2	2.04	Ice_layer	1
37.38	152.34	10.01	19.11	Ice_layer	1
37.42	95.96	8.64	37.96	Ice_layer	1
37.47	130.42	6.75	5.76	Ice_layer	1
37.49	183.26	8.19	17.42	Ice_layer	1
37.68	202.6	9.54	21.5	Ice_layer	1
37.75		0	12.2	Ice_layer	1
37.81	218.4	6.62	14.3	Ice_layer	1
37.84		0	21.6	Ice_layer	1
37.88	95.2	9.31	27.63	Ice_layer	1
37.91	118.49	6.16	16.22	Ice_layer	1
37.96	78.1	20.2	7.78	Ice_layer	1
38.05	148.23	4.12	10.77	Ice_layer	1
38.11	158.69	7.11	9.13	Ice_layer	1
38.31	232.11	11.09	6.67	Ice_layer	1
38.38	196.75	10.27	5.31	Ice_layer	1
38.42	224.25	7.68	5.95	Ice_layer	1
38.52	174.13	6.83	18.87	Ice_layer	1
38.61	227.93	2.52	7.39	Ice_layer	1
38.64	75.46	4.27	31.31	Ice_layer	1
38.71	246.03	3.54	3.19	Ice_layer	1
38.73	94.42	4.35	20.52	Ice_layer	1
38.77	53.09	6.62	4.37	Ice_layer	1
38.85	97.68	2.63	5.8	Ice_layer	1
38.89	93.34	4.41	14.36	Ice_layer	1
38.93	53.09	5.94	21.29	Ice_layer	1
39.05	29.03	7.5	6.35	Ice_layer	1
39.11	63.16	2.98	36.15	Ice_layer	1
39.17	347.94	5.94	8.95	Ice_layer	1
39.26	8.88	5.82	11.74	Ice_layer	1
39.28	359.5	6.05	3.98	Ice_layer	1
39.33	340.8	4.8	4.38	Ice_layer	1
39.39	315.46	8.19	6.34	Ice_layer	1
39.5	310.45	14.79	12.96	Ice_layer	1
39.62	315.14	11.75	15.08	Ice_layer	1
39.66	253.13	4.12	8.38	Ice_layer	1
39.72	247.56	10.96	78.74	Ice_layer	1
39.8	234.81	15.45	8.67	Ice_layer	1
39.82	239.39	7.74	7.13	Ice_layer	1
39.95	225.51	11.09	13.74	Ice_layer	1
40.08	215.67	11.97	4.89	Ice_layer	1
40.12	221.57	10.93	6.28	Ice_layer	1
40.22	104.94	6.39	8.54	Ice_layer	1
40.33		0	30.8	Ice_layer	1
40.49	62.85	2.98	90.48	Ice_layer	1
40.65	72.43	7.29	5.95	Ice_layer	1
40.89	71.8	15.85	0	Faint_ice_layer	1
40.93	79.68	11.09	4.51	Ice_layer	1
40.99	95.75	14.57	8.32	Ice_layer	1
41.03	98.44	13.06	3.51	Ice_layer	1
41.05	80.44	12.63	12.49	Ice_layer	1
41.13	96.67	17.33	24.1	Ice_layer	1
41.29	145.98	6.16	6.17	Ice_layer	1
41.45	3.54	5.94	84.94	Ice_layer	1
41.55	51.63	9.34	10.07	Ice_layer	1
41.72	153.4	4.5	4.39	Ice_layer	1
41.75	182.03	3.89	2.6	Ice_layer	1
41.83	312.96	10.87	11.96	Ice_layer	1
41.9	351.73	3.43	11.38	Ice_layer	1
42.04	31.12	3.9	4.99	Ice_layer	1
42.06	244.31	14.36	8.91	Ice_layer	1
42.13	240.91	10.65	5.7	Ice_layer	1
42.21	273.31	8.64	0	Faint_ice_layer	1
42.25	281.22	8.19	9.3	Faint_ice_layer	1
42.31	285.33	7.08	5.76	Ice_layer	1
42.44	229.71	11.75	6.85	Ice_layer	1
42.46	218.28	8.32	5.94	Ice_layer	1
42.49	233.83	5.48	7.57	Ice_layer	1
42.53		0	11.2	Ice_layer	1
42.56	354.61	6.84	3.97	Ice_layer	1
42.64	279.56	3.89	4.99	Ice_layer	1
42.67	309.39	2.52	16.99	Ice_layer	1
42.76	333.2	4.12	10.77	Ice_layer	1
42.9	36.43	7.52	96.56	Faint_ice_layer	1
42.99	70.6	10.65	6.29	Ice_layer	1
43	58.8	9.09	3.95	Ice_layer	1
43.17		0	7.2	Ice_layer	1
43.37	317.38	3.43	32.54	Ice_layer	1
43.43	316.94	5.94	31.83	Faint_ice_layer	1
43.47	319.13	6.39	4.57	Ice_layer	1
43.53	0.07	7.29	52.37	Ice_layer	1
43.58	351.44	5.26	3.59	Ice_layer	1
43.59	352.23	8.87	3.16	Ice_layer	1
43.75	321.19	14.14	31.22	Ice_layer	1
43.78	338.03	8.91	6.72	Ice_layer	1
43.87	322.8	2.98	0.4	Faint_ice_layer	1
43.94	313.78	1.37	11.6	Ice_layer	1
43.96	207.5	12.41	7.23	Ice_layer	1
44.05		0	17.6	Ice_layer	1
44.07	19.38	4.11	8.78	Ice_layer	1
44.11	306.38	2.06	6.4	Ice_layer	1
44.14	23.97	3.62	11.78	Ice_layer	1
44.31	175.72	6.31	51.49	Ice_layer	1
44.41	220.34	3.74	24.75	Faint_ice_layer	1
44.45	185.95	5.85	8.16	Ice_layer	1
44.53	222.42	7.52	7.93	Ice_layer	1
44.57	217.71	9.98	6.11	Ice_layer	1
44.76	179.27	8.19	4.36	Ice_layer	1
44.77	175.77	6.68	3.18	Ice_layer	1
44.82	183.57	7.52	3.17	Ice_layer	1
44.83	183.89	7.25	1.79	Ice_layer	1
44.85	188.03	9.98	2.74	Ice_layer	1
44.91	182.27	14.18	34.9	Faint_ice_layer	1
44.98	179.91	12.45	3.13	Ice_layer	1
45.01	177.85	12.88	6.43	Ice_layer	1
45.07	131.3	11.75	30.94	Ice_layer	1
45.11	193.87	12.03	10.95	Ice_layer	1
45.19	141.52	5.26	8.16	Ice_layer	1
45.24		0	13.6	Ice_layer	1
45.33	166.72	13.44	14.98	Ice_layer	1
45.37	158.28	11.29	13.34	Faint_ice_layer	1
45.41	142.96	11.31	4.51	Ice_layer	1
45.44	149.24	12.14	39.69	Faint_ice_layer	1
45.46	144.93	11.01	1.97	Ice_layer	1
45.5	147.3	11.31	5.88	Ice_layer	1
45.6	183.37	5.96	7.16	Ice_layer	1
45.61	177.18	7.07	3.97	Ice_layer	1
45.65	163.93	6.9	4.96	Ice_layer	1
45.67	169.3	7.74	10.7	Ice_layer	1
45.67	174.65	7.07	158.78	Faint_ice_layer	1
45.73	154.93	5.91	5.37	Ice_layer	1
45.74	169.68	7.07	3.97	Ice_layer	1
45.78	171.64	7.07	2.98	Ice_layer	1
45.78	169.12	7.48	19.83	Faint_ice_layer	1
45.83	165.26	6.18	3.58	Ice_layer	1
45.83	161.73	6.39	16.1	Faint_ice_layer	1
45.86	176.15	3.43	2.79	Ice_layer	1
45.88	152.78	5.03	71.73	Faint_ice_layer	1
45.9		0	29.2	Ice_layer	1
45.97	183.3	11.31	4.12	Ice_layer	1
45.98	182.62	11.64	5.29	Ice_layer	1
46.03	221.1	3.66	17.57	Ice_layer	1
46.14	232.03	6.63	7.15	Ice_layer	1
46.25	119.14	1.6	0	Faint_ice_layer	1
46.29	190.77	3.21	2.4	Ice_layer	1
46.31	69.3	1.6	94.86	Faint_ice_layer	1
46.32	133.4	2.52	2.6	Ice_layer	1
46.34	121.8	2.75	3.59	Ice_layer	1
46.39	125.56	4.89	5.98	Ice_layer	1
46.41		0	5	Ice_layer	1
46.56	89.3	2.52	3.4	Ice_layer	1
46.74	117.72	4.12	16.56	Faint_ice_layer	1
46.81	114.41	4.57	108.19	Faint_ice_layer	1
46.84	127.03	6.62	11.72	Ice_layer	1
46.95	155.47	5.26	116.03	Faint_ice_layer	1
47	164.37	3.29	6.39	Ice_layer	1
47.05	138.64	4.66	43.06	Faint_ice_layer	1
47.17	192.75	5.71	74.9	Faint_ice_layer	1
47.24	209.19	5.94	8.35	Faint_ice_layer	1
47.35	206.89	9.86	4.93	Ice_layer	1
47.37	202.42	7.78	16.45	Ice_layer	1
47.44	190.59	9.31	25.46	Ice_layer	1
47.46	208.29	9.62	8.48	Ice_layer	1
47.47	210.35	10.85	8.64	Ice_layer	1
47.5	198.77	11.32	5.69	Ice_layer	1
47.53	192.92	12.41	5.28	Ice_layer	1
47.55	197.48	12.19	4.89	Ice_layer	1
47.59	178.81	13.5	8.75	Ice_layer	1
47.6	179.38	14.36	5.23	Ice_layer	1
47.81	202.84	8.92	986.33	Faint_ice_layer	1
47.82		0	18	Ice_layer	1
47.86		0	2.2	Ice_layer	1
47.91	259.15	2.29	13.99	Ice_layer	1
47.96		0	18.4	Ice_layer	1
48	328.03	1.6	11.6	Ice_layer	1
48.06	215.13	8.87	10.27	Ice_layer	1
48.1	196.22	4.96	33.28	Ice_layer	1
48.16	217.88	6.84	2.38	Ice_layer	1
48.21	238.31	10.89	38.49	Ice_layer	1
48.27	229.82	10.54	7.08	Ice_layer	1
48.35		0	29.8	Ice_layer	1
48.4	91.6	8.42	8.51	Ice_layer	1
48.53	124.99	3.66	60.85	Faint_ice_layer	1
48.6	178.47	4.12	21.34	Faint_ice_layer	1
48.71	83.7	2.98	2.19	Ice_layer	1
48.78	79.79	2.06	8.39	Ice_layer	1
48.82	63.19	9.09	211.51	Faint_ice_layer	1
49.03	58.82	9.1	23.5	Faint_ice_layer	1
49.14	66.58	3.89	16.16	Ice_layer	1
49.22	90.61	10.87	6.68	Ice_layer	1
49.26	65.04	9.98	14.38	Ice_layer	1
49.28	78.46	6.84	360.41	Faint_ice_layer	1
49.3	59.71	7.07	12.7	Ice_layer	1
49.32	63.83	5.73	13.93	Ice_layer	1
49.34	82.06	4.35	3.59	Ice_layer	1
49.37	47.92	4.8	37.67	Ice_layer	1
49.45	53.83	4.35	21.54	Ice_layer	1
49.58	202.39	6.45	6.36	Ice_layer	1
49.62	207	6.69	78.46	Faint_ice_layer	1
49.7	172.43	4.12	48.28	Faint_ice_layer	1
49.81		0	37	Ice_layer	1
49.84		0	1.8	Ice_layer	1
49.84		0	2.4	Ice_layer	1
49.85		0	2.4	Ice_layer	1
49.86	186.29	1.6	5	Ice_layer	1
49.94	236.09	4.57	4.78	Ice_layer	1
49.99	245.09	6.39	12.52	Ice_layer	1
50.03		0	14	Ice_layer	1
50.04		0	5.4	Ice_layer	1
50.07	239.91	5.48	8.36	Ice_layer	1
50.11	199.71	5.03	437.71	Faint_ice_layer	1
50.12	224.26	5.73	9.55	Ice_layer	1
50.18	250.77	3.66	8.58	Ice_layer	1
50.19	226.5	2.16	7.4	Ice_layer	1
50.22	80.99	6.78	3.97	Ice_layer	1
50.24	82.26	8.64	21.75	Ice_layer	1
50.28	177.72	5.94	6.37	Ice_layer	1
50.32	154.2	6.84	7.35	Ice_layer	1
50.41	35.26	0.62	12.8	Ice_layer	1
50.47	225.36	8.84	8.3	Ice_layer	1
50.49	223.87	8.19	36.03	Faint_ice_layer	1
50.65	183.49	3.43	27.72	Faint_ice_layer	1
50.68	182.24	4.8	5.18	Ice_layer	1
50.76	193.32	6.16	10.74	Faint_ice_layer	1
50.83	204.33	3.66	3.99	Ice_layer	1
50.89	356.11	3.38	6.79	Ice_layer	1
50.98	199.15	4.35	3.59	Ice_layer	1
51	205.48	6.16	396.9	Faint_ice_layer	1
51.02	140.5	5.26	16.13	Ice_layer	1
51.1	100.5	3.21	2.99	Ice_layer	1
51.13	92.81	4.69	5.78	Ice_layer	1
51.15	87.34	5.42	5.38	Ice_layer	1
51.16	104.19	3.89	7.19	Ice_layer	1
51.18	92.33	4.06	3.59	Ice_layer	1
51.22	93.56	3.71	5.39	Ice_layer	1
51.22	103	2.53	18.18	Faint_ice_layer	1
51.23	108.49	2.52	2	Ice_layer	1
51.26	126.17	2.29	3.2	Ice_layer	1
51.27	78.51	2.98	8.59	Ice_layer	1
51.28	99.43	5.94	4.97	Ice_layer	1
51.3	100.08	5.94	5.77	Ice_layer	1
51.33	96.28	6.24	10.34	Ice_layer	1
51.35	130.84	4.8	11.16	Ice_layer	1
51.38	209.1	2.21	17.19	Ice_layer	1
51.39	91.08	2.98	266.24	Faint_ice_layer	1
51.43	302.4	2.75	24.77	Ice_layer	1
51.49	67.1	6.62	20.06	Ice_layer	1
51.51	81.34	6.39	12.92	Ice_layer	1
51.56	79.92	5.03	20.12	Faint_ice_layer	1
51.62	34.11	2.06	5.4	Ice_layer	1
51.64	24.03	4.57	141.35	Faint_ice_layer	1
51.69	22.88	2.52	2.8	Ice_layer	1
51.73	359.13	4.26	4.18	Ice_layer	1
51.76	11.93	2.75	3.2	Ice_layer	1
51.87	4.73	5.39	4.58	Ice_layer	1
51.9	353.22	6.58	4.17	Ice_layer	1
51.94	334.55	5.71	171.55	Faint_ice_layer	1
51.96	345.24	4.8	3.98	Ice_layer	1
51.99	333.4	5.26	2.59	Ice_layer	1
52.06	351.81	6.3	5.77	Ice_layer	1
52.08	8.18	6.62	8.14	Ice_layer	1
52.09	1.19	5.26	65.33	Faint_ice_layer	1
52.21	43.3	7.52	31.8	Faint_ice_layer	1
52.29	46.27	6.27	61.82	Faint_ice_layer	1
52.31	57.74	7.07	4.96	Ice_layer	1
52.34		0	27	Ice_layer	1
52.37		0	10.4	Ice_layer	1
52.4	354.39	5.16	7.17	Ice_layer	1
52.45	305.03	4.06	4.59	Ice_layer	1
52.56	358.22	2.98	6.79	Ice_layer	1
52.58	292.01	4.35	3.59	Ice_layer	1
52.62	15.86	6.62	8.94	Ice_layer	1
52.71	350.85	6.83	4.37	Ice_layer	1
52.74	26.58	5.88	23.87	Ice_layer	1
52.78	26.84	2.06	4	Ice_layer	1
52.78	26.14	5.79	49.35	Faint_ice_layer	1
52.83	24.97	5.03	3.58	Ice_layer	1
52.87	41.55	5.48	9.76	Ice_layer	1
52.89	41.72	7.03	5.96	Ice_layer	1
52.91	12.65	4.57	2.99	Ice_layer	1
52.92	128.27	5.02	8.17	Ice_layer	1
53	201.31	1.37	8.6	Ice_layer	1
53.11	223.6	2.75	9.59	Ice_layer	1
53.16		0	211.81	Faint_ice_layer	1
53.17	196.83	6.34	11.53	Ice_layer	1
53.19	175.09	5.71	2.39	Ice_layer	1
53.21	170.92	6.54	2.39	Ice_layer	1
53.24	133.43	7.97	9.9	Ice_layer	1
53.4	161.36	11.75	2.74	Ice_layer	1
53.4	109.93	10.9	155.74	Faint_ice_layer	1
53.41		0	12.2	Ice_layer	1
53.44		0	33.4	Ice_layer	1
53.5	305.69	2.06	8.99	Ice_layer	1
53.54	83.39	2.29	1.8	Ice_layer	1
53.58		0	26.4	Ice_layer	1
53.61	237.25	4.35	3.99	Ice_layer	1
53.64	206.57	3.66	2.79	Ice_layer	1
53.73		0	12.8	Ice_layer	1
53.79	103.56	4.57	3.59	Ice_layer	1
53.82		0	3	Ice_layer	1
53.83		0	3.6	Ice_layer	1
53.84		0	2	Ice_layer	1
53.87		0	27	Faint_ice_layer	1
53.91		0	5.6	Ice_layer	1
53.95		0	4.6	Ice_layer	1
54		0	175.8	Faint_ice_layer	1
54.01	172.74	6.79	29.59	Ice_layer	1
54.07	122.43	8.8	20.56	Ice_layer	1
54.15	147.45	5.71	4.97	Ice_layer	1
54.19		0	11.8	Ice_layer	1
54.29		0	41.4	Ice_layer	1
54.35	279.41	6.39	11.33	Ice_layer	1
54.36	333.7	2.98	4.99	Ice_layer	1
54.37	339.24	3.66	2.2	Ice_layer	1
54.37	192.39	7.52	325.58	Faint_ice_layer	1
54.4	287.77	5.71	7.36	Ice_layer	1
54.44	310.61	4.12	4.59	Ice_layer	1
54.45	281.1	3.66	2.99	Ice_layer	1
54.48	243.91	8.42	24.53	Ice_layer	1
54.51	253.4	7.07	2.78	Ice_layer	1
54.66	260.57	3.66	1.8	Ice_layer	1
54.7	45.41	5.89	10.94	Ice_layer	1
54.77		0	10.8	Ice_layer	1
54.81	55.6	4.8	39.86	Ice_layer	1
54.88	49.83	5.94	334	Faint_ice_layer	1
54.94	61.82	5.71	5.77	Ice_layer	1
55.03	77.02	5.48	16.52	Ice_layer	1
55.07	55.45	10.2	10.63	Ice_layer	1
55.16	57.87	11.05	162.73	Faint_ice_layer	1
55.19	34.26	8.64	8.9	Ice_layer	1
55.23	54.38	8.98	2.17	Ice_layer	1
55.26	32.06	11.97	6.65	Ice_layer	1
55.3	46.55	16.91	4.4	Ice_layer	1
55.33	26.45	8.33	2.18	Ice_layer	1
55.35	22.24	3.43	6.79	Ice_layer	1
55.38	24.44	3.89	20.35	Ice_layer	1
55.42	33.39	4.57	7.18	Ice_layer	1
55.45	0.98	3.95	53.28	Faint_ice_layer	1
55.49	9.1	1.83	1	Ice_layer	1
55.52	48.14	0.23	14.4	Ice_layer	1
55.59		0	25.8	Faint_ice_layer	1
55.65		0	2.6	Ice_layer	1
55.67	118.91	6.84	12.11	Ice_layer	1
55.69	154.94	7.74	16.86	Ice_layer	1
55.71	175.79	12.84	14.43	Ice_layer	1
55.72		0	177.8	Faint_ice_layer	1
55.74	175.89	13.5	2.72	Ice_layer	1
55.88	166.93	13.06	2.14	Ice_layer	1
55.98	179.67	14.96	143.37	Faint_ice_layer	1
56	221.25	19.53	42.41	Ice_layer	1
56.04	222.23	17.54	5.91	Ice_layer	1
56.09	159.7	7.99	25.55	Ice_layer	1
56.18	83.74	11.31	33.93	Ice_layer	1
56.23	77.32	6.62	154.17	Faint_ice_layer	1
56.32	58.79	2.98	1.8	Ice_layer	1
56.37	160.8	5.48	31.65	Ice_layer	1
56.42	182.25	7.44	3.57	Ice_layer	1
56.49	76.88	9.03	46.81	Ice_layer	1
56.53	67.16	7.91	2.97	Ice_layer	1
56.57	107.02	6.09	17.5	Ice_layer	1
56.64	68.25	8.96	76.85	Faint_ice_layer	1
56.74		0	74.81	Ice_layer	1
56.8	175.3	3.43	13.57	Ice_layer	1
56.82		0	9.8	Ice_layer	1
56.84	213.44	2.25	5.8	Ice_layer	1
56.89		0	34.6	Ice_layer	1
56.99	108.05	6.16	7.16	Ice_layer	1
57.04	31.45	1.83	39.18	Ice_layer	1
57.08	33.8	7.52	97.35	Faint_ice_layer	1
57.09	35.89	4.35	8.18	Ice_layer	1
57.14	32.51	7.52	10.71	Faint_ice_layer	1
57.16	23.85	6.62	2.58	Ice_layer	1
57.16	20	7.88	16.44	Faint_ice_layer	1
57.19	355.18	5.48	21.51	Ice_layer	1
57.22	329.08	7.41	12.1	Ice_layer	1
57.24	328.22	8.42	3.36	Ice_layer	1
57.27	348.32	6.54	9.94	Ice_layer	1
57.28	351.54	6.16	3.58	Ice_layer	1
57.31	352.27	7.74	3.97	Ice_layer	1
57.33	347.19	8.43	8.91	Ice_layer	1
57.35	27.73	2.98	4.99	Ice_layer	1
57.35	46.6	4.35	148.78	Faint_ice_layer	1
57.37		0	7.8	Ice_layer	1
57.38		0	3.01	Ice_layer	1
57.45		0	19.8	Ice_layer	1
57.51	308.77	2.06	7.19	Ice_layer	1
57.52	350.17	2.52	3.4	Ice_layer	1
57.56		0	110.4	Faint_ice_layer	1
57.64	357.56	2.75	7.19	Ice_layer	1
57.65	59.52	4.12	24.54	Faint_ice_layer	1
57.66	45.18	4.57	1.4	Ice_layer	1
57.7	38.53	5.26	5.78	Ice_layer	1
58.08		0	6.8	Faint_ice_layer	1
58.09	178.59	1.83	1.8	Ice_layer	1
58.12		0	14.8	Faint_ice_layer	1
58.13		0	1.8	Ice_layer	1
58.15		0	9	Ice_layer	1
58.16		0	5.2	Ice_layer	1
58.3	8.54	0.34	34.8	Faint_ice_layer	1
58.47	65.3	2.63	4.6	Ice_layer	1
58.5	61.16	4.12	2.79	Ice_layer	1
58.51		0	161.2	Faint_ice_layer	1
58.52	54.65	2.52	2.2	Ice_layer	1
58.57	57.11	3.75	2.99	Ice_layer	1
58.61	97.35	1.37	6.8	Ice_layer	1
58.63	171.01	3.43	7.19	Ice_layer	1
58.66	200.33	5.26	2.79	Ice_layer	1
58.78	113.81	3.21	79.67	Faint_ice_layer	1
59.01	49.43	3.66	2.59	Ice_layer	1
59.02	55.4	5.71	4.98	Ice_layer	1
59.06	78.02	2.52	351.66	Faint_ice_layer	1
59.08		0	12.2	Ice_layer	1
59.16	330.94	2.06	29.18	Ice_layer	1
59.3	39.86	2.63	23.37	Faint_ice_layer	1
59.34	53.76	3.21	47.33	Faint_ice_layer	1
59.36	39.56	3.21	1.6	Ice_layer	1
59.43	40.45	3.43	2.79	Ice_layer	1
59.45	36.38	3.66	6.79	Ice_layer	1
59.48	20.93	1.6	2.2	Ice_layer	1
59.5	96.95	2.06	8.2	Ice_layer	1
59.53	170.33	2.52	6.59	Ice_layer	1
59.63	88.37	3.89	1.8	Ice_layer	1
59.64	84.82	3.66	1.79	Ice_layer	1
59.67	128.31	3.09	35.55	Faint_ice_layer	1
59.71	197.54	3.8	20.15	Faint_ice_layer	1
59.73	209.99	3.14	4.8	Faint_ice_layer	1
59.75	191.02	2.29	4	Ice_layer	1
59.76	153.79	2.29	1.8	Ice_layer	1
59.77	143.06	2.75	3.19	Ice_layer	1
59.78	205.54	2.06	1.4	Ice_layer	1
59.82	136.89	1.37	4.2	Ice_layer	1
59.86		0	1.2	Ice_layer	1
59.87		0	2.2	Ice_layer	1
59.9	180.72	2.29	5.8	Ice_layer	1
59.96	185.4	1.6	8.59	Ice_layer	1
59.98	222.82	2.06	8.59	Ice_layer	1
60.01	222.67	2.86	3.6	Ice_layer	1
60.06	280.11	4.95	8.97	Ice_layer	1
60.06	263.81	3.71	104.18	Faint_ice_layer	1
60.08	3.77	2.98	4.18	Ice_layer	1
60.13	266.52	4.57	12.16	Ice_layer	1
60.24	51.56	6.02	17.11	Ice_layer	1
60.28	78.5	7.07	11.51	Ice_layer	1
60.33	86.01	3.89	4.39	Ice_layer	1
60.37	56.21	2.75	2.4	Ice_layer	1
60.38	44.89	4.12	1.79	Ice_layer	1
60.42	36.03	6.16	101.81	Faint_ice_layer	1
60.43	66.19	5.03	17.73	Ice_layer	1
60.49	24.04	3.43	2.59	Ice_layer	1
60.74	61.98	8.19	5.34	Ice_layer	1
60.76	69.3	9.28	5.33	Faint_ice_layer	1
60.79	65.47	5.71	2.99	Faint_ice_layer	1
60.86	49.26	7.97	90.12	Faint_ice_layer	1
60.88	56.55	6.16	2.19	Ice_layer	1
60.99	43.84	8.06	13.86	Ice_layer	1
61.03	33.28	3.89	20.35	Ice_layer	1
61.09	26.6	2.29	4.2	Ice_layer	1
61.14	24.07	1.83	3.2	Ice_layer	1
61.15	27.85	2.98	1.79	Ice_layer	1
61.19	41.17	3.66	61.67	Faint_ice_layer	1
61.25	36.82	3.21	10.18	Ice_layer	1
61.27	76.73	3.43	4.59	Ice_layer	1
61.33		0	10.8	Ice_layer	1
61.36	173.91	2.52	4.2	Ice_layer	1
61.48	100.54	3.43	2.79	Ice_layer	1
61.48	55.85	1.83	25.19	Faint_ice_layer	1
61.53	223.04	1.15	10	Faint_ice_layer	1
61.6		0	13.6	Ice_layer	1
61.67	63.68	2.29	6.2	Ice_layer	1
61.68	44.98	3.43	132.36	Faint_ice_layer	1
61.77	206.64	4.35	20.14	Ice_layer	1
61.81	242.55	2.52	4.39	Ice_layer	1
61.85	13.16	1.15	1.8	Ice_layer	1
61.86	77.55	1.6	1.8	Ice_layer	1
61.9	168.89	2.75	2.99	Ice_layer	1
61.92	198.82	5.71	4.97	Ice_layer	1
61.98	202.91	7.88	35.66	Ice_layer	1
62.04	285.48	2.06	2.6	Ice_layer	1
62.06	26.03	1.83	15.39	Ice_layer	1
62.08	29.13	2.52	9.99	Ice_layer	1
62.1	14.02	2.75	3.2	Ice_layer	1
62.12	24.5	5.26	6.37	Ice_layer	1
62.13	48.02	7.63	8.53	Ice_layer	1
62.16	41.98	3.89	9.92	Ice_layer	1
62.18	73.35	4.57	5.38	Ice_layer	1
62.2	267.95	2.52	7.59	Ice_layer	1
62.28	263.6	3.43	2.19	Ice_layer	1
62.37	37.6	6.62	24.63	Ice_layer	1
62.41	19.74	4.11	55.06	Faint_ice_layer	1
62.46	34.16	9.09	13.43	Ice_layer	1
62.49	43.4	6.62	6.95	Ice_layer	1
62.5	35.93	6.39	1.39	Ice_layer	1
62.53	355.73	3.21	1.2	Ice_layer	1
62.57	37.34	4.8	5.38	Ice_layer	1
62.62	29.53	4.35	13.36	Ice_layer	1
62.67	33.02	4.78	28.7	Faint_ice_layer	1
62.71	32.51	3.89	8.98	Ice_layer	1
62.76	45.89	5.03	2.19	Ice_layer	1
62.77	11.38	3.21	7.59	Ice_layer	1
62.82		0	14	Ice_layer	1
62.84	297.04	4.69	2.59	Ice_layer	1
62.95	283.76	4.12	5.78	Ice_layer	1
62.98	279.58	5.26	4.58	Ice_layer	1
63	337.23	3.43	4.59	Ice_layer	1
63.02	43.35	6.84	4.17	Ice_layer	1
63.08	31.81	6.84	4.57	Ice_layer	1
63.15	37.35	4.12	3.59	Ice_layer	1
63.27	70.08	3.43	2.79	Ice_layer	1
63.28	75.87	1.6	126.15	Faint_ice_layer	1
63.32	65.28	5.26	1.99	Ice_layer	1
63.4	65.81	2.29	3.2	Ice_layer	1
63.42	15.65	1.83	5.2	Ice_layer	1
63.52	44.11	3.09	3	Faint_ice_layer	1
63.62	97.47	3.89	1.8	Ice_layer	1
63.65	71.9	5.03	151.81	Faint_ice_layer	1
63.67	82.89	3.43	9.98	Ice_layer	1
63.71	186.85	4.18	8.18	Ice_layer	1
63.84	51.1	8.19	29.89	Ice_layer	1
63.88	57.98	8.42	4.55	Ice_layer	1
63.92	49.7	5.52	15.92	Ice_layer	1
64	61.9	4.12	3.19	Ice_layer	1
64.05	55.2	6.81	2.18	Ice_layer	1
64.1	53.72	5.94	2.59	Ice_layer	1
64.15	72.57	4.35	4.18	Ice_layer	1
64.17	61.5	6.16	79.33	Faint_ice_layer	1
64.2	44.5	4.12	5.78	Ice_layer	1
64.23	350.4	2.29	2.39	Ice_layer	1
64.24	11.38	2.29	1.8	Ice_layer	1
64.26	50.16	3.89	3.2	Ice_layer	1
64.42		0	47	Ice_layer	1
64.47	288.84	2.52	2	Ice_layer	1
64.48	287.17	2.75	2	Ice_layer	1
64.53	338.3	1.83	19.19	Ice_layer	1
64.55	30.84	2.8	3.2	Ice_layer	1
64.56	44.06	3.55	1.8	Ice_layer	1
64.59	29.53	4.57	2.79	Ice_layer	1
64.61	63.32	4.46	2.19	Ice_layer	1
64.62	74.7	2.75	2	Ice_layer	1
64.64	34.15	2.98	15.18	Faint_ice_layer	1
64.66	69.72	3.21	2.39	Ice_layer	1
64.7	36.11	2.52	8.19	Ice_layer	1
64.81	56.92	6.39	12.72	Ice_layer	1
64.89	55.14	1.37	1.8	Ice_layer	1
64.94	39.49	3.66	2	Ice_layer	1
64.94	42.42	2.98	26.77	Faint_ice_layer	1
64.98	37	3.32	31.15	Faint_ice_layer	1
65	33.08	3.66	2.59	Ice_layer	1
65.05	9.96	4.35	5.58	Ice_layer	1
65.06	23.48	1.95	3.6	Ice_layer	1
65.07	10.67	2.75	4.8	Ice_layer	1
65.18	73.27	3.54	8.19	Ice_layer	1
65.29	25.26	2.63	1.39	Ice_layer	1
65.29	68.3	3.21	143.17	Faint_ice_layer	1
65.3	270.71	3.43	1.2	Ice_layer	1
65.3		0	1.6	Ice_layer	1
65.34	12.81	3.09	1.8	Ice_layer	1
65.35	25.26	5.14	2.59	Ice_layer	1
65.36	61.28	5.26	3.19	Ice_layer	1
65.37	73.64	6.39	2.78	Ice_layer	1
65.43	64.89	4.8	5.38	Ice_layer	1
65.53		0	2.4	Ice_layer	1
65.65	250.68	8.15	9.89	Ice_layer	1
65.74	175.04	2.75	343.41	Faint_ice_layer	1
65.76	56.6	8.09	2.77	Ice_layer	1
65.79	64.39	14.04	39.39	Ice_layer	1
65.85	62.87	11.97	2.58	Ice_layer	1
65.89	61.28	9.94	1.77	Ice_layer	1
65.9	64.4	9.54	2.37	Ice_layer	1
65.91	68.49	8.87	2.37	Ice_layer	1
66.04	44.81	5.48	3.98	Faint_ice_layer	1
66.1	26.1	6.62	2.18	Ice_layer	1
66.23		0	4.6	Ice_layer	1
66.24	56.27	3.89	4.39	Ice_layer	1
66.31	22.55	3.43	13.18	Ice_layer	1
66.33	342.92	2.29	3.6	Ice_layer	1
66.33	29.33	7.07	448.15	Faint_ice_layer	1
66.42	89.54	3.52	19.36	Ice_layer	1
66.45	219.46	5.94	18.5	Ice_layer	1
66.48	190.36	4.03	7.58	Ice_layer	1
66.51	55.85	1.6	8.6	Ice_layer	1
66.54	100.09	2.35	6.4	Ice_layer	1
66.55		0	10.6	Ice_layer	1
66.59	213.13	5.6	6.17	Ice_layer	1
66.61	228.55	4.12	4.19	Ice_layer	1
66.63	229.84	3.21	5.59	Ice_layer	1
66.7	224.84	5.03	22.12	Ice_layer	1
66.73	247.44	4.35	4.59	Ice_layer	1
66.78	265.38	2.98	6	Ice_layer	1
66.82		0	12.2	Ice_layer	1
66.84	330.83	1.6	4.8	Ice_layer	1
66.87	270.71	2.29	10.99	Ice_layer	1
66.95	0.69	3.43	10.78	Ice_layer	1
66.97		0	11.4	Ice_layer	1
67		0	2.6	Ice_layer	1
67.09		0	37.8	Faint_ice_layer	1
67.12		0	5	Faint_ice_layer	1
67.13		0	4.01	Faint_ice_layer	1
67.14		0	4	Faint_ice_layer	1
67.16	53.72	2.29	12.19	Ice_layer	1
67.19	54.25	4.54	10.17	Ice_layer	1
67.3	50.82	4.8	5.38	Ice_layer	1
67.34		0	13	Ice_layer	1
67.37		0	17.01	Ice_layer	1
67.4	200.28	1.49	4.4	Ice_layer	1
67.44	83.98	2.06	8.6	Ice_layer	1
67.48	63.37	5.94	43.97	Faint_ice_layer	1
67.52	63.73	7.07	3.77	Ice_layer	1
67.56	64.79	6.16	2.59	Ice_layer	1
67.57	60.18	6.78	3.98	Ice_layer	1
67.6	59.82	5.48	4.59	Ice_layer	1
67.62	61.95	5.48	3.78	Ice_layer	1
67.68	35.42	5.71	9.94	Ice_layer	1
67.68	47.4	5.26	64.13	Faint_ice_layer	1
67.77	44.03	6.61	17.48	Ice_layer	1
67.79	55.21	4.35	8.57	Ice_layer	1
67.81	33.9	3.21	4.2	Ice_layer	1
67.83		0	4.2	Ice_layer	1
67.91	88.22	2.52	55.15	Faint_ice_layer	1
67.95	59.82	2.86	1.8	Ice_layer	1
67.97		0	7.19	Ice_layer	1
67.98		0	2.6	Ice_layer	1
68.03		0	3.6	Ice_layer	1
68.06	79.78	4.12	9.58	Ice_layer	1
68.1	59.12	3.5	5.79	Faint_ice_layer	1
68.12	71.18	3.09	2.19	Ice_layer	1
68.14	89.29	1.83	29.79	Faint_ice_layer	1
68.18		0	2.6	Ice_layer	1
68.23		0	3.6	Ice_layer	1
68.23	44.06	3.83	84.61	Faint_ice_layer	1
68.25		0	7.4	Ice_layer	1
68.27	225.87	2.05	4.6	Ice_layer	1
68.29	235.28	2.65	3.19	Ice_layer	1
68.44		0	77.8	Faint_ice_layer	1
68.51	127.99	4.35	1.8	Ice_layer	1
68.55		0	6.8	Ice_layer	1
68.63		0	4.01	Ice_layer	1
68.67		0	29.8	Ice_layer	1
68.68	119.47	3.21	215.06	Faint_ice_layer	1
68.71	42.42	5.26	4.58	Ice_layer	1
68.75		0	33.2	Ice_layer	1
68.97	214.04	1.6	15.39	Faint_ice_layer	1
69	251.32	2.64	15.98	Ice_layer	1
69.02	231.24	2.29	4.4	Ice_layer	1
69.09	45.62	3.89	3.59	Ice_layer	1
69.11	49.43	4.57	2.59	Ice_layer	1
69.14	33.55	4.23	23.53	Faint_ice_layer	1
69.17	40.65	4.58	18.34	Faint_ice_layer	1
69.22	40.65	6.84	14.89	Faint_ice_layer	1
69.25	57.29	7.52	8.72	Ice_layer	1
69.29	30.41	8.95	27.06	Faint_ice_layer	1
69.3	30.23	7.43	4.37	Ice_layer	1
69.32	37.01	8.19	7.91	Faint_ice_layer	1
69.34	37.28	8.26	8.71	Faint_ice_layer	1
69.35	44.2	6.39	6.16	Ice_layer	1
69.37	43.83	5.73	6.16	Ice_layer	1
69.55	28.93	6.51	75.3	Faint_ice_layer	1
69.57	23.61	4.35	2.19	Ice_layer	1
69.61	47.54	6.84	2.58	Ice_layer	1
69.62	40.77	7.29	6.94	Ice_layer	1
69.65	42.74	7.97	9.31	Ice_layer	1
69.69	45.8	6.35	6.56	Ice_layer	1
69.72	53.43	6.96	3.18	Ice_layer	1
69.81	42.43	6.96	3.17	Ice_layer	1
69.85	31.42	6.73	13.11	Faint_ice_layer	1
69.88	38.88	5.94	15.72	Faint_ice_layer	1
69.9	34.1	5.8	2.79	Ice_layer	1
69.93	48.92	4.12	11.37	Ice_layer	1
69.94	39.75	4.12	2.99	Ice_layer	1
70.03	68.72	4.46	3.99	Ice_layer	1
70.26	55.42	4.58	49.84	Faint_ice_layer	1
70.36		0	7.6	Ice_layer	1
70.37	45.07	2.98	3.99	Ice_layer	1
70.5		0	9.8	Ice_layer	1
70.54	61.63	3.43	38.13	Faint_ice_layer	1
70.58	68.72	3.54	18.56	Faint_ice_layer	1
70.61	63.38	3.89	24.75	Faint_ice_layer	1
70.71	96.21	2.29	1.8	Ice_layer	1
70.8	41.14	3.66	64.87	Faint_ice_layer	1
70.84	59.33	3.89	10.18	Faint_ice_layer	1
70.96	70.28	4.69	13.15	Faint_ice_layer	1
71.04	47.89	4.12	94.55	Faint_ice_layer	1
71.14	81.43	2.06	3	Ice_layer	1
71.18		0	5.4	Ice_layer	1
71.19		0	3.2	Ice_layer	1
71.21	79.66	1.95	2	Ice_layer	1
71.26	49.21	2.75	1.8	Ice_layer	1
71.28	46.51	6.16	6.76	Ice_layer	1
71.3	39.16	2.87	104.47	Faint_ice_layer	1
71.31	39.85	6.16	21.47	Ice_layer	1
71.37	50.1	5.14	9.56	Ice_layer	1
71.4	53.19	7.52	6.54	Ice_layer	1
71.43	58.67	12.41	25.01	Ice_layer	1
71.48	59.26	9.09	3.95	Ice_layer	1
71.58	86.45	8.53	3.96	Ice_layer	1
71.61	64.88	7.74	3.97	Ice_layer	1
71.66	50.49	14.36	17.83	Ice_layer	1
71.69	67.56	12.92	2.53	Ice_layer	1
71.7	62.22	13.71	3.11	Ice_layer	1
71.72	51.01	7.22	184.14	Faint_ice_layer	1
71.74	74.9	14.14	38.33	Ice_layer	1
71.79	54.04	10.65	3.93	Ice_layer	1
71.85	45.3	10.2	9.84	Faint_ice_layer	1
71.88	54.2	8.64	6.32	Ice_layer	1
71.9	66	9.31	2.97	Ice_layer	1
71.91	58.18	8.47	1.98	Ice_layer	1
71.92	64.24	8.42	2.18	Ice_layer	1
71.93	45.3	8.87	98.22	Faint_ice_layer	1
71.94	60.15	10.86	9.82	Ice_layer	1
71.97	44.08	9.31	2.18	Ice_layer	1
71.98	47.66	9.2	2.36	Ice_layer	1
72	41.52	7.35	2.18	Ice_layer	1
72.21	46.16	5.71	2.19	Ice_layer	1
72.21	42.34	5.03	44.43	Faint_ice_layer	1
72.22	55.36	5.37	2.58	Ice_layer	1
72.24	67.8	5.03	1.4	Ice_layer	1
72.38	48.26	8.19	11.68	Faint_ice_layer	1
72.41	46.99	6.62	2.38	Ice_layer	1
72.45	41.63	5.48	2.39	Ice_layer	1
72.46	53.6	5.48	78.04	Faint_ice_layer	1
72.48	39.18	4.8	2.2	Ice_layer	1
72.51	41.45	6.16	2.58	Ice_layer	1
72.52	46.91	6.84	3.96	Ice_layer	1
72.53	50.63	7.29	2.78	Ice_layer	1
72.55	46.86	6.5	2.98	Ice_layer	1
72.56	48.04	6.39	4.17	Ice_layer	1
72.58	56.55	5.46	2.98	Ice_layer	1
72.8	30.13	4.48	70.58	Faint_ice_layer	1
72.87	62.17	11.75	18.21	Ice_layer	1
72.89	55.36	7.75	3.17	Ice_layer	1
72.91	58.62	7.74	1.78	Ice_layer	1
72.99	52.11	8.19	4.35	Ice_layer	1
73.01	47.66	6.62	47.48	Faint_ice_layer	1
73.06	51.22	6.39	9.74	Ice_layer	1
73.1	37.89	5.94	11.94	Ice_layer	1
73.14	38.78	5.26	4.98	Ice_layer	1
73.18	45.89	4.57	7.78	Ice_layer	1
73.23	37.6	4.8	19.33	Faint_ice_layer	1
73.27	51.81	7.97	14.45	Ice_layer	1
73.31	62.76	8.53	6.13	Ice_layer	1
73.38	73.72	9.09	7.7	Ice_layer	1
73.41	72.24	9.65	5.72	Ice_layer	1
73.45	68.68	10.65	31.49	Faint_ice_layer	1
73.48	71.94	9.54	2.37	Ice_layer	1
73.48	73.42	9.98	23.64	Faint_ice_layer	1
73.53	56.25	11.97	2.35	Ice_layer	1
73.56	58.62	11.97	61.83	Faint_ice_layer	1
73.58	52.11	10.87	1.57	Ice_layer	1
73.6	49.74	9.76	14.78	Ice_layer	1
73.63	56.84	8.98	1.97	Ice_layer	1
73.65	44.7	7.41	7.94	Ice_layer	1
73.73	69.28	7.29	17.66	Ice_layer	1
73.75	45.88	9.32	133.61	Faint_ice_layer	1
73.77	54.87	9.76	13.4	Ice_layer	1
73.86	46.18	10.2	8.86	Ice_layer	1
73.89	42.63	10.28	82.07	Faint_ice_layer	1
73.95	51.48	8.42	20.38	Ice_layer	1
73.97	57.73	6.73	5.17	Ice_layer	1
73.99	66.02	5.82	4.58	Ice_layer	1
74	119.31	5.37	3.99	Ice_layer	1
74.03	197.05	7.29	20.83	Ice_layer	1
74.06	181.25	5.48	3.98	Ice_layer	1
74.11	111.02	5.71	18.9	Faint_ice_layer	1
74.15	80.82	5.26	4.38	Ice_layer	1
74.18	66.04	6.46	17.69	Ice_layer	1
74.22	68.39	4.12	53.26	Ice_layer	1
74.28	63.36	3.66	1.8	Ice_layer	1
74.32	251.35	4.46	2.39	Ice_layer	1
74.35	248.68	4.12	4.19	Ice_layer	1
74.35	256.38	3.89	210.71	Faint_ice_layer	1
74.37	249.57	3.78	26.94	Ice_layer	1
74.4	250.46	2.52	8.2	Ice_layer	1
74.48		0	4	Ice_layer	1
74.55	194.51	2.98	2.2	Ice_layer	1
74.58	194.21	3.21	59.5	Faint_ice_layer	1
74.68	106.28	2.75	4.79	Ice_layer	1
74.74	148.03	4.35	15.77	Ice_layer	1
74.74	200.43	1.6	234.31	Faint_ice_layer	1
74.77	58.91	2.52	19.36	Ice_layer	1
74.91	49.74	8.87	6.17	Ice_layer	1
74.93	58.91	11.75	4.12	Ice_layer	1
74.96	64.24	12.19	3.52	Ice_layer	1
74.97	66.02	12.63	3.51	Ice_layer	1
75.02	48.23	7.52	11.5	Ice_layer	1
75.07	30.59	6.16	20.08	Faint_ice_layer	1
75.08	43.3	4.69	2.59	Ice_layer	1
75.1	38.42	5.03	20.73	Faint_ice_layer	1
75.14	53.14	3.89	1.79	Ice_layer	1
75.15	57.49	4.92	2.39	Ice_layer	1
75.18	33.55	4.8	8.57	Faint_ice_layer	1
75.2	32.07	5.14	3.19	Faint_ice_layer	1
75.23	45.07	4.12	13.56	Ice_layer	1
75.5	50.99	7.74	98.69	Faint_ice_layer	1
75.58	198.62	3.21	3.6	Ice_layer	1
75.63	212.49	5.24	5.58	Ice_layer	1
75.66	221.82	5.94	3.58	Ice_layer	1
75.68	219.16	4.8	4.39	Ice_layer	1
75.73	51.87	3.89	7.19	Ice_layer	1
75.76	43.89	4.35	2.19	Ice_layer	1
75.76	44.48	4.12	115.1	Faint_ice_layer	1
75.79	58.37	2.63	1.8	Ice_layer	1
75.84	165.67	2.75	10.39	Ice_layer	1
75.85	71.08	1.49	3	Ice_layer	1
75.88	100.34	2.86	7.59	Ice_layer	1
75.91	118.26	2.29	26.18	Ice_layer	1
75.95		0	4.4	Ice_layer	1
76.01	143.79	3.66	9.39	Ice_layer	1
76.03	135.35	2.98	6.79	Ice_layer	1
76.1	99	3.43	5.39	Ice_layer	1
76.1	143.5	1.83	163.12	Faint_ice_layer	1
76.12	63.69	8.64	3.76	Ice_layer	1
76.14	54.53	9.31	4.54	Ice_layer	1
76.23	39.93	14.36	24.8	Ice_layer	1
76.31	47.42	17.74	4.23	Ice_layer	1
76.34	47.73	16.28	5.57	Ice_layer	1
76.37	25.53	13.99	130.99	Faint_ice_layer	1
76.39	31.13	9.09	30.41	Ice_layer	1
76.42	36.57	12.19	1.37	Ice_layer	1
76.47	34.51	13.28	5.25	Ice_layer	1
76.49	49.23	12.53	6.25	Ice_layer	1
76.56	50.99	9.09	61.17	Ice_layer	1
76.63	56.31	10.21	5.71	Ice_layer	1
76.66	54.83	11.75	6.27	Ice_layer	1
76.68	58.37	11.97	5.67	Ice_layer	1
76.69	58.97	13.5	2.75	Ice_layer	1
76.73	66.06	11.53	20.77	Ice_layer	1
76.79	63.99	12.3	25.21	Ice_layer	1
76.85	62.51	8.64	25.9	Ice_layer	1
76.89	49.8	5.94	33.62	Ice_layer	1
76.93	56.01	6.28	38.96	Ice_layer	1
77.02		0	5.8	Ice_layer	1
77.07	27.93	4.57	2.39	Ice_layer	1
77.09	83.79	1.6	3.6	Ice_layer	1
77.12	81.43	4.12	1.8	Ice_layer	1
77.17	66.35	7.52	24.14	Ice_layer	1
77.19	52.76	4.57	95.49	Faint_ice_layer	1
77.28	73.33	5.71	2.19	Ice_layer	1
77.34	63.99	8.98	14.22	Ice_layer	1
77.38		0	2.79	Ice_layer	1
77.39		0	2.2	Ice_layer	1
77.41		0	2.8	Ice_layer	1
77.47	61.63	6.16	2.18	Ice_layer	1
77.47	61.54	9.78	22.67	Faint_ice_layer	1
77.5	62.21	9.98	23.63	Faint_ice_layer	1
77.53	68.84	9.31	8.14	Faint_ice_layer	1
77.54	71.38	8.19	3.17	Ice_layer	1
77.58	69.01	6.96	4.17	Ice_layer	1
77.64	55.71	8.2	3.16	Ice_layer	1
77.67	60.44	9.09	11.1	Ice_layer	1
77.7	57.19	11.42	8.23	Ice_layer	1
77.72	50.99	5.26	3.58	Ice_layer	1
77.75	46.26	4.69	15.75	Faint_ice_layer	1
77.79	39.46	4.91	2.39	Ice_layer	1
77.82	38.05	6.1	41.96	Faint_ice_layer	1
77.83	57.49	6.62	2.18	Ice_layer	1
77.87	49.82	9.76	2.56	Ice_layer	1
77.87	52.17	9.54	2.18	Ice_layer	1
77.88	46.28	8.82	1.98	Ice_layer	1
77.9	45.22	5.94	3.98	Ice_layer	1
77.91	44.78	7.74	2.77	Ice_layer	1
78.02	49.3	9.76	10.05	Faint_ice_layer	1
78.04	46.72	9.88	19.11	Faint_ice_layer	1
78.08	52.35	9.55	41.81	Faint_ice_layer	1
78.12	51.58	5.03	2.6	Ice_layer	1
78.15		0	2.6	Ice_layer	1
78.16		0	2.2	Ice_layer	1
78.18	119.26	5.03	4.38	Ice_layer	1
78.21	124.58	5.59	15.33	Ice_layer	1
78.31	168.92	3.09	1.8	Ice_layer	1
78.31	94.14	3.09	51.52	Faint_ice_layer	1
78.35	117.49	4.8	2.2	Ice_layer	1
78.38	147.82	4.06	2.6	Ice_layer	1
78.39	148.86	4.12	4	Ice_layer	1
78.45	158.83	2.96	8.39	Faint_ice_layer	1
78.47	149.11	3.66	7.19	Faint_ice_layer	1
78.48	131.38	2.98	13.78	Faint_ice_layer	1
78.49	133.45	3.21	2.59	Ice_layer	1
78.5	95.02	4.57	2.99	Ice_layer	1
78.52	111.49	4.07	6.38	Ice_layer	1
78.55	131.67	2.29	3.6	Ice_layer	1
78.69	66.65	4.57	13.16	Faint_ice_layer	1
78.72	43	4.58	1.39	Ice_layer	1
78.73		0	7.8	Faint_ice_layer	1
78.76		0	3.6	Ice_layer	1
78.76		0	17.6	Faint_ice_layer	1
78.81		0	2.59	Ice_layer	1
78.81	214.12	4.35	31.7	Faint_ice_layer	1
78.89	211.77	2.75	2.59	Ice_layer	1
78.91	197.29	1.6	4.8	Ice_layer	1
78.94	60.74	4.35	17.35	Faint_ice_layer	1
78.97	62.51	4.91	14.55	Faint_ice_layer	1
79.02	63.45	6.03	1.99	Ice_layer	1
79.03	68.68	4.57	83.94	Faint_ice_layer	1
79.06	79.23	7.97	3.56	Ice_layer	1
79.08	72.38	9.1	9.48	Ice_layer	1
79.1	75.22	9.09	3.56	Ice_layer	1
79.16	61.92	4.35	3.2	Ice_layer	1
79.19	51.87	7.74	18.63	Ice_layer	1
79.21	63.1	6.39	1.79	Ice_layer	1
79.25	33.25	2.63	1.8	Ice_layer	1
79.29	27.64	3.55	4.2	Ice_layer	1
79.3	32.07	5.94	216.23	Faint_ice_layer	1
79.33	11.38	4.12	53.06	Ice_layer	1
79.42	31.18	3.66	7.19	Ice_layer	1
79.43	24.98	3.32	21.97	Faint_ice_layer	1
79.63	88.55	3.57	22.55	Ice_layer	1
79.71	165.68	3.21	8.99	Faint_ice_layer	1
79.73	183.69	2.75	27.97	Faint_ice_layer	1
79.76		0	7	Ice_layer	1
79.77	187.07	3.13	2.8	Ice_layer	1
79.79	183.46	4.12	7.58	Faint_ice_layer	1
79.81	178.23	3.98	12.57	Faint_ice_layer	1
79.84	185.89	5.03	3.99	Ice_layer	1
79.92		0	4.6	Ice_layer	1
79.93		0	1.4	Ice_layer	1
79.97	60.74	3.32	3.39	Ice_layer	1
79.98	46.26	3.89	4.59	Ice_layer	1
80.05	52.46	5.71	71.04	Faint_ice_layer	1
80.21	34.14	3.66	21.95	Faint_ice_layer	1
80.24	24.38	4.12	24.53	Faint_ice_layer	1
80.26	10.2	2.52	2.8	Ice_layer	1
80.31	257.29	1.37	6	Ice_layer	1
80.35		0	1.4	Ice_layer	1
80.38		0	7.19	Faint_ice_layer	1
80.43	169.21	0.69	18.4	Faint_ice_layer	1
80.45	50.99	1.6	1.4	Ice_layer	1
80.67	15.52	1.6	79.57	Faint_ice_layer	1
80.73	199.36	1.37	7.2	Ice_layer	1
80.76		0	5.4	Ice_layer	1
80.84	64.88	4.8	3.59	Ice_layer	1
80.92	204.09	3.43	2.4	Ice_layer	1
80.95	199.06	2.75	93.29	Faint_ice_layer	1
80.99	207.34	3.32	2	Ice_layer	1
81.03		0	3.2	Ice_layer	1
81.04	173.94	3.89	61.85	Faint_ice_layer	1
81.09	163.19	2.75	19.78	Faint_ice_layer	1
81.11	182.81	2.75	10.78	Faint_ice_layer	1
81.14	187.54	2.98	33.15	Ice_layer	1
81.32		0	74.81	Faint_ice_layer	1
81.35		0	2.2	Ice_layer	1
81.56	73.45	4.35	10.16	Ice_layer	1
81.59	92.96	4.12	25.7	Faint_ice_layer	1
81.61	97.09	5.26	3.18	Ice_layer	1
81.67	87.34	3.43	2.19	Ice_layer	1
81.7	64.58	4.91	3.59	Ice_layer	1
81.74	66.65	7.07	1.98	Ice_layer	1
81.79	69.9	4.12	6.59	Ice_layer	1
81.82	67.54	2.75	3.6	Ice_layer	1
81.85	57.19	3.43	29.15	Faint_ice_layer	1
81.87	64.58	3.32	2.8	Ice_layer	1
81.9	270.59	1.83	4.99	Ice_layer	1
81.93	43.6	6.73	3.58	Ice_layer	1
81.98	61.63	5.48	1.79	Ice_layer	1
82.01	68.42	5.03	3.98	Ice_layer	1
82.03	64.29	3.66	20.76	Faint_ice_layer	1
82.08	14.04	2.75	36.36	Faint_ice_layer	1
82.14	6.35	3.21	2.8	Ice_layer	1
82.16	27.89	5.94	5.37	Ice_layer	1
82.26		0	2.8	Ice_layer	1
82.29	183.99	2.06	18.99	Faint_ice_layer	1
82.31	196.7	1.83	11.39	Faint_ice_layer	1
82.5	68.13	5.71	4.38	Ice_layer	1
82.57	63.4	5.48	3.98	Ice_layer	1
82.59	77.29	4.35	2.39	Ice_layer	1
82.61	228.62	2.63	4.99	Ice_layer	1
82.64	140.54	5.26	16.73	Ice_layer	1
82.66	150	5.03	9.96	Ice_layer	1
82.68	63.4	6.84	409.36	Faint_ice_layer	1
82.71	114.24	3.66	4.59	Ice_layer	1
82.75	41.23	3.43	13.18	Ice_layer	1
82.76	43	4.35	5.38	Ice_layer	1
82.78	46.55	5.48	3.99	Ice_layer	1
82.81	53.94	7.74	13.47	Ice_layer	1
82.91	55.42	4.91	3.58	Ice_layer	1
82.94	13.74	3.89	8.38	Ice_layer	1
82.95	354.47	2.98	3.6	Ice_layer	1
83	68.72	4.23	12.97	Ice_layer	1
83.04	201.13	2.75	12.58	Ice_layer	1
83.06	179.85	2.52	3.19	Ice_layer	1
83.1		0	2.2	Ice_layer	1
83.13	82.91	2.98	15.18	Ice_layer	1
83.17	98.87	1.37	2.8	Ice_layer	1
83.2	40.34	2.63	2.6	Ice_layer	1
83.21	219.16	1.15	2.2	Ice_layer	1
83.22	212.07	2.06	43.92	Faint_ice_layer	1
83.23	220.34	2.63	3.59	Ice_layer	1
83.25	219.16	4.92	3.38	Ice_layer	1
83.27	223.89	5.71	6.97	Ice_layer	1
83.29	220.94	5.71	3.58	Ice_layer	1
83.32	215.02	5.03	4.58	Ice_layer	1
83.35	235.71	3.66	2.2	Ice_layer	1
83.36	241.92	3.89	2.79	Ice_layer	1
83.43	48.33	3.32	8.19	Ice_layer	1
83.49	33.05	5.48	6.96	Ice_layer	1
83.5	37.98	4.12	5.38	Ice_layer	1
83.53	59.26	3.21	5.39	Ice_layer	1
83.59		0	8.19	Ice_layer	1
83.62	199.66	2.52	5.79	Ice_layer	1
83.68	62.81	6.39	8.54	Ice_layer	1
83.71	52.76	9.65	11.64	Ice_layer	1
83.78	231.28	1.6	68.97	Faint_ice_layer	1
83.83	63.4	3.78	16.56	Ice_layer	1
83.86	63.4	4.35	14.36	Ice_layer	1
83.91	56.01	5.94	5.56	Ice_layer	1
84.04	96.5	7.29	6.34	Ice_layer	1
84.06	91.77	8.42	4.16	Ice_layer	1
84.07	89.7	9.2	5.53	Ice_layer	1
84.1	93.55	7.63	6.15	Ice_layer	1
84.15	192.56	5.37	9.76	Ice_layer	1
84.16	68.78	6.39	363.93	Faint_ice_layer	1
84.19	225.67	4.8	18.54	Ice_layer	1
84.24	251.67	4.57	6.78	Ice_layer	1
84.28	269.7	3.89	7.98	Ice_layer	1
84.41		0	10.4	Ice_layer	1
84.47	73.54	5.92	4.38	Ice_layer	1
84.51	51.97	8.44	6.33	Ice_layer	1
84.53	47.14	9.54	14.79	Ice_layer	1
84.53	56.6	6.16	79.34	Faint_ice_layer	1
84.56	58.97	9.98	10.07	Ice_layer	1
84.6	57.78	11.2	3.14	Ice_layer	1
84.88	88.37	7.97	144.72	Faint_ice_layer	1
84.91	87.49	9.09	5.33	Ice_layer	1
85.01	82.72	8.08	21.78	Ice_layer	1
85.08	58.5	5.26	4.38	Ice_layer	1
85.11	69.44	4.57	1.79	Ice_layer	1
85.12	65.89	5.26	1.99	Ice_layer	1
85.18	189.24	3.89	10.37	Ice_layer	1
85.2	189.3	4.12	36.52	Faint_ice_layer	1
85.21	188.95	3.43	2.19	Ice_layer	1
85.22	198.12	3.54	12.57	Ice_layer	1
85.24	213.8	6.17	3.38	Ice_layer	1
85.31	187.77	4.69	2.99	Ice_layer	1
85.33	163.21	2.06	37.38	Faint_ice_layer	1
85.36	73.88	2.75	5.79	Ice_layer	1
85.41	58.5	3.43	23.36	Ice_layer	1
85.53	228.88	5.37	3.18	Ice_layer	1
85.56	204.03	3.21	21.76	Ice_layer	1
85.61	177.41	3.21	2.39	Ice_layer	1
85.63	213.5	3.43	3.4	Ice_layer	1
85.66	87.78	5.26	12.75	Ice_layer	1
85.7	78.02	4.91	8.57	Ice_layer	1
85.73	75.06	5.26	3.98	Ice_layer	1
85.87	318.81	0.92	10.8	Ice_layer	1
85.91	127.42	3.21	2.19	Ice_layer	1
85.95	209.95	3.21	2.19	Ice_layer	1
85.98	151.97	4.57	2.99	Ice_layer	1
86.01	137.14	6.39	3.38	Ice_layer	1
86.01	298.4	2.06	321	Faint_ice_layer	1
86.02	143.99	6.28	2.78	Ice_layer	1
86.05	123.87	5.48	1.99	Ice_layer	1
86.06	105.23	5.14	2.39	Ice_layer	1
86.12	83.05	8.42	4.55	Ice_layer	1
86.14	99.61	4.91	3.18	Ice_layer	1
86.27	71.81	4.8	48.83	Faint_ice_layer	1
86.31		0	3.2	Ice_layer	1
86.35	138.96	1.83	4	Ice_layer	1
86.38	259.35	1.6	2	Ice_layer	1
86.49	59.68	3.66	2.79	Ice_layer	1
86.51	51.1	5.03	3.99	Ice_layer	1
86.52	65	10.2	5.91	Ice_layer	1
86.53	38.68	12.19	208.2	Faint_ice_layer	1
86.54	61.64	11.09	6.87	Ice_layer	1
86.6	44.34	15.43	6.37	Ice_layer	1
86.64	38.97	13.93	9.7	Ice_layer	1
86.67	52.56	18.37	6.84	Ice_layer	1
86.68	54.06	20.61	9.46	Ice_layer	1
86.73	49.3	24.51	10.87	Ice_layer	1
86.76	50.21	25.27	9.59	Ice_layer	1
86.79	50.21	20.2	7.7	Ice_layer	1
86.95	51.79	13.71	55.68	Faint_ice_layer	1
86.98	57.61	15.64	6.94	Ice_layer	1
86.99	63.35	12.84	3.51	Ice_layer	1
87	58.2	10.87	3.54	Ice_layer	1
87.01	59.85	12.41	1.95	Ice_layer	1
87.05	53.47	10.65	3.15	Ice_layer	1
87.07	44.3	8.98	3.95	Ice_layer	1
87.11	51.69	11.2	58.47	Faint_ice_layer	1
87.15	69.74	11.97	2.16	Ice_layer	1
87.21	64.42	9.57	2.17	Ice_layer	1
87.39	59.38	8.19	194.59	Faint_ice_layer	1
87.41	47.26	4.35	11.57	Ice_layer	1
87.43	60.57	3.21	2.99	Ice_layer	1
87.46	175.93	2.29	13.58	Ice_layer	1
87.52	144.87	2.98	2.6	Ice_layer	1
87.55	209.65	3.32	5.59	Ice_layer	1
87.58	225.92	3.89	4.99	Ice_layer	1
87.62	40.75	4.35	36.7	Faint_ice_layer	1
87.63	24.77	5.26	2.99	Ice_layer	1
87.67	17.67	4.46	9.77	Ice_layer	1
87.71	207.58	4.35	3.39	Ice_layer	1
87.82	91.92	4.8	1.99	Ice_layer	1
87.85	60.86	8.87	7.51	Ice_layer	1
87.88	43.41	10.43	188.64	Faint_ice_layer	1
87.9	32.76	12.73	11.91	Ice_layer	1
88.03	48.62	10.98	6.09	Ice_layer	1
88.04	67.37	10.43	2.56	Ice_layer	1
88.16	50.21	13.93	123.46	Faint_ice_layer	1
88.3	50.21	9.54	1.78	Ice_layer	1
88.34	54.65	8.64	3.17	Ice_layer	1
88.36	47.55	9.2	5.53	Ice_layer	1
88.38	95.18	6.84	4.96	Ice_layer	1
88.39	53.17	11.31	206.51	Faint_ice_layer	1
88.44	149.9	2.52	16.98	Ice_layer	1
88.55	50.51	5.71	11.94	Ice_layer	1
88.57	61.45	8.42	3.36	Ice_layer	1
88.63	26.25	4.57	3.99	Ice_layer	1
88.65	25.37	4.57	41.67	Faint_ice_layer	1
88.82	7.62	8.3	71.05	Faint_ice_layer	1
88.9	51.69	18.78	8.33	Ice_layer	1
88.93	47.85	18.78	21.02	Faint_ice_layer	1
89.05	48.93	13.06	51.82	Faint_ice_layer	1
89.16	65.6	7.97	1.78	Ice_layer	1
89.19	75.95	7.74	6.34	Ice_layer	1
89.21	75.06	7.07	5.76	Ice_layer	1
89.24	89.56	4.23	58.44	Faint_ice_layer	1
89.31	80.98	5.03	8.97	Ice_layer	1
89.4	61.45	5.26	131.65	Faint_ice_layer	1
89.49	67.37	5.26	4.19	Ice_layer	1
89.59	41.93	4.35	2.59	Ice_layer	1
89.59	34.83	2.63	62.33	Faint_ice_layer	1
89.6	47.55	4.91	1.79	Ice_layer	1
89.66	70.03	4.58	3.79	Ice_layer	1
89.67	76.54	3.89	2.39	Ice_layer	1
89.75	240.12	6.28	2.78	Ice_layer	1
89.78	236.28	4.8	2.79	Ice_layer	1
89.79	245.74	6.17	137.4	Faint_ice_layer	1
89.8	265.86	3.32	8.19	Ice_layer	1
89.82	235.98	3.32	2.99	Ice_layer	1
89.89	24.18	2.4	14.39	Faint_ice_layer	1
89.91	243.38	4.12	6.78	Ice_layer	1
89.93	234.21	2.52	2.6	Ice_layer	1
90.01	152.96	2.29	2.2	Ice_layer	1
90.05		0	5	Ice_layer	1
90.1	343.95	1.83	3.6	Ice_layer	1
90.13	320.58	1.15	3.6	Ice_layer	1
90.15	333.3	1.15	27	Faint_ice_layer	1
90.2	96.95	1.15	4.6	Ice_layer	1
90.31	42.82	4.91	1.4	Ice_layer	1
90.37	59.68	5.71	2.59	Ice_layer	1
90.43	58.2	5.26	3.39	Ice_layer	1
90.45	42.52	5.6	13.93	Ice_layer	1
90.47	49.03	3.32	2.99	Ice_layer	1
90.49	55.83	6.16	11.33	Ice_layer	1
90.54	176.52	2.52	2.8	Ice_layer	1
90.55	207.88	1.83	7.2	Ice_layer	1
90.55	46.86	5.71	446.57	Faint_ice_layer	1
90.58	88.96	2.29	5.79	Ice_layer	1
90.61	153.45	5.03	3.59	Ice_layer	1
90.7	61.45	5.71	17.91	Ice_layer	1
90.79	117.66	4.12	2.79	Ice_layer	1
90.83	132.15	3.21	4.59	Ice_layer	1
90.89	77.43	4.12	16.16	Ice_layer	1
90.95	30.39	3.66	3.2	Ice_layer	1
90.96	39.86	4.8	4.18	Ice_layer	1
90.98	11.17	5.48	3.19	Ice_layer	1
90.99	23.89	8.42	3.17	Ice_layer	1
91.01	23.79	9.31	9.08	Ice_layer	1
91.11	31.58	6.39	4.18	Ice_layer	1
91.13	33.19	6.34	3.18	Ice_layer	1
91.14	41.93	6.39	2.59	Ice_layer	1
91.17	48.14	7.07	12.7	Ice_layer	1
91.17	41.48	10.43	245.47	Faint_ice_layer	1
91.3	49.62	8.31	4.36	Ice_layer	1
91.32	55.24	8.19	3.96	Ice_layer	1
91.35	69.74	5.71	6.76	Ice_layer	1
91.42	110.26	5.26	2.79	Ice_layer	1
91.46	160.55	3.21	15.17	Ice_layer	1
91.52	122.69	4.57	2.4	Ice_layer	1
91.52	144.28	3.78	232.89	Faint_ice_layer	1
91.58	72.4	5.94	2.78	Ice_layer	1
91.61	65.89	5.26	2.59	Ice_layer	1
91.69	133.34	4.69	17.54	Ice_layer	1
91.71	121.8	4.12	3.59	Ice_layer	1
91.75	208.18	3.89	18.56	Ice_layer	1
91.83	46.96	1.6	11.2	Faint_ice_layer	1
91.89	59.68	5.03	5.58	Ice_layer	1
91.92	51.99	6.84	2.78	Ice_layer	1
91.99	48.33	9.54	43.99	Faint_ice_layer	1
92.03	44.78	6.39	31	Ice_layer	1
92.09	48.33	7.29	4.37	Ice_layer	1
92.15	77	4.12	78	Faint_ice_layer	1
92.2	73.45	4.35	8.38	Ice_layer	1
92.22	92.66	3.32	2.6	Ice_layer	1
92.25	176.6	3.66	3.19	Ice_layer	1
92.32	195.37	7.74	3.97	Ice_layer	1
92.34	203.54	9.76	13.6	Ice_layer	1
92.36	216.6	10.87	11.19	Ice_layer	1
92.4	171.87	5.71	256.52	Faint_ice_layer	1
92.41	234.77	7.07	3.57	Ice_layer	1
92.43	241.33	4.69	8.37	Ice_layer	1
92.5	69.9	5.03	27.3	Ice_layer	1
92.56	53.05	6.73	15.3	Faint_ice_layer	1
92.63	75.81	7.29	5.36	Ice_layer	1
92.64	74.63	5.03	2.19	Ice_layer	1
92.69	41.23	5.48	21.51	Faint_ice_layer	1
92.72	56.01	4.35	6.98	Faint_ice_layer	1
92.89	74.63	7.52	29.54	Faint_ice_layer	1
92.97	67.24	5.71	3.58	Ice_layer	1
93	72.27	4.12	2.59	Ice_layer	1
93.04	56.31	3.32	17.57	Faint_ice_layer	1
93.17	74.04	8.53	3.56	Ice_layer	1
93.2	73.45	8.64	36.58	Faint_ice_layer	1
93.23	79.95	8.53	4.35	Ice_layer	1
93.25	83.79	9.54	9.85	Ice_layer	1
93.32	77.88	9.2	50.34	Faint_ice_layer	1
93.37	79.06	9.54	17.94	Ice_layer	1
93.58	74.63	8.42	129.79	Faint_ice_layer	1
93.61	54.24	3.66	4.39	Ice_layer	1
93.74	71.97	5.94	1.98	Ice_layer	1
93.76	82.32	5.26	2.2	Ice_layer	1
93.78	80.54	4.57	16.94	Faint_ice_layer	1
93.82	168.92	2.75	16.18	Faint_ice_layer	1
94.05	44.48	7.07	40.69	Faint_ice_layer	1
94.12	59.26	7.29	8.14	Ice_layer	1
94.14	59.85	8.2	4.95	Ice_layer	1
94.21	62.22	3.66	2.2	Ice_layer	1
94.27	185.17	1.37	2.8	Ice_layer	1
94.27	58.97	7.97	304.03	Faint_ice_layer	1
94.3	117.78	4.12	3.2	Ice_layer	1
94.32	69.31	5.94	8.35	Ice_layer	1
94.34	82.61	6.17	9.75	Ice_layer	1
94.38	69.01	5.94	27.25	Ice_layer	1
94.41	64.58	7.52	4.95	Ice_layer	1
94.46	97.09	5.26	3.78	Ice_layer	1
94.47	83.79	3.21	2.19	Ice_layer	1
94.49	71.08	3.89	2.79	Ice_layer	1
94.51		0	1.81	Ice_layer	1
94.52		0	2.4	Ice_layer	1
94.55	219.75	3.78	3.2	Ice_layer	1
94.57	217.39	3.89	2.4	Ice_layer	1
94.58	228.62	2.06	2.6	Ice_layer	1
94.6	145.57	2.86	2.4	Ice_layer	1
94.62	103.6	1.15	3.6	Ice_layer	1
94.65	147.64	2.06	1.8	Ice_layer	1
94.67	134.04	1.72	2.2	Ice_layer	1
94.69	118.08	2.29	6.59	Ice_layer	1
94.72	98.57	2.75	3.19	Ice_layer	1
94.75	78.77	4.57	10.76	Ice_layer	1
94.78	121.92	1.6	266.3	Faint_ice_layer	1
94.8	53.35	12.73	19.51	Ice_layer	1
94.85	40.94	17.95	20.99	Ice_layer	1
94.99	56.55	15.85	20.76	Ice_layer	1
95.04	56.01	14.79	78.9	Faint_ice_layer	1
95.12	66.93	15.85	3.07	Ice_layer	1
95.13	66.65	15	2.32	Ice_layer	1
95.22	60.15	11.97	26.8	Faint_ice_layer	1
95.24	55.71	10.2	5.11	Ice_layer	1
95.36	61.33	7.52	7.14	Ice_layer	1
95.44	62.51	4.8	12.95	Ice_layer	1
95.54	204.98	2.98	8.59	Ice_layer	1
95.55	65.17	8.42	295.98	Faint_ice_layer	1
95.58	59.46	7.29	17.85	Ice_layer	1
95.65	69.9	8.42	6.73	Ice_layer	1
95.71	71.08	8.42	7.52	Ice_layer	1
95.74	70.49	10.98	14.93	Ice_layer	1
95.79	103	4.8	1.79	Ice_layer	1
95.83	140.84	2.52	2.59	Ice_layer	1
95.84	134.63	2.52	1.39	Ice_layer	1
95.87	60.15	2.29	4.6	Ice_layer	1
95.88	68.72	2.98	5.79	Ice_layer	1
95.89	197.29	6.5	27.03	Faint_ice_layer	1
95.95	178.37	8.19	3.16	Ice_layer	1
95.97	183.2	8.87	8.7	Ice_layer	1
96.01	205.57	6.5	30.81	Ice_layer	1
96.04	203.79	4.57	5.58	Ice_layer	1
96.07	220.34	5.37	2.58	Ice_layer	1
96.11	225.07	4.58	1.99	Ice_layer	1
96.21	214.14	1.83	132.33	Faint_ice_layer	1
96.25		0	14	Ice_layer	1
96.47	198.77	8.42	3.17	Ice_layer	1
96.48	201.72	5.71	3.58	Ice_layer	1
96.51	208.82	6.84	3.18	Ice_layer	1
96.52	199.95	4.35	2.4	Ice_layer	1
96.53	93.84	1.15	298.94	Faint_ice_layer	1
96.56	210	8.53	2.77	Ice_layer	1
96.6	216.21	6.39	9.34	Ice_layer	1
96.62	216.5	6.17	12.93	Ice_layer	1
96.73	229.51	5.94	36.61	Ice_layer	1
96.78	67.83	3.66	31.54	Ice_layer	1
96.83	51.87	2.75	6.39	Ice_layer	1
96.85	61.33	3.21	2.2	Ice_layer	1
96.87	24.09	4.35	4.79	Ice_layer	1
96.88	30	4.35	12.77	Ice_layer	1
96.91	29.7	3.66	18.16	Ice_layer	1
96.94	55.71	2.29	2.8	Ice_layer	1
96.96	77.59	2.98	4	Ice_layer	1
97.04	69.06	4.57	4.98	Ice_layer	1
97.08	97.68	6.39	36.57	Faint_ice_layer	1
97.1	152.07	7.29	2.38	Ice_layer	1
97.12	82.32	5.26	3.78	Ice_layer	1
97.24	120.15	3.09	2.6	Ice_layer	1
97.25	76.4	3.78	96.19	Faint_ice_layer	1
97.32	127.54	3.89	3.2	Ice_layer	1
97.34	122.51	2.75	3.6	Ice_layer	1
97.43	36.12	6.16	1.2	Ice_layer	1
97.45	51.87	5.26	21.51	Faint_ice_layer	1
97.48	65.76	5.48	14.93	Faint_ice_layer	1
97.51	222.41	4.12	1.8	Ice_layer	1
97.65		0	2.2	Ice_layer	1
97.71	10.79	5.71	43.98	Faint_ice_layer	1
97.88	44.48	10.42	117.44	Faint_ice_layer	1
97.89	60.44	15	10.43	Ice_layer	1
97.91	70.2	15.43	2.7	Ice_layer	1
97.93	61.92	17.12	5.54	Ice_layer	1
98.12	18.77	5.94	9.35	Ice_layer	1
98.19	45.07	7.97	313.94	Faint_ice_layer	1
98.27	110.1	6.62	47.09	Ice_layer	1
98.47	100.64	6.84	21.44	Ice_layer	1
98.51	74.33	7.74	4.17	Ice_layer	1
98.53	114.24	5.94	2.19	Ice_layer	1
98.56	69.31	7.41	35.3	Ice_layer	1
98.6	102.12	7.74	347.41	Faint_ice_layer	1
98.61	59.56	10.2	8.46	Ice_layer	1
98.67	67.83	11.09	5.69	Ice_layer	1
98.7	55.46	10.68	22.21	Ice_layer	1
98.74	52.13	10.43	4.33	Ice_layer	1
98.8	74.93	7.74	2.18	Ice_layer	1
98.99	22.02	9.98	50.62	Faint_ice_layer	1
99.21	31.18	8.64	118.64	Faint_ice_layer	1
99.25	57.78	12.63	8.78	Ice_layer	1
99.36	53.62	13.71	1.16	Ice_layer	1
99.37	57.49	14.36	6.62	Ice_layer	1
99.42	56.32	13.93	28.15	Faint_ice_layer	1
99.46	53.65	9.98	3.55	Ice_layer	1
99.51	51.28	5.26	2.19	Ice_layer	1
99.53	40.51	5.03	3.59	Ice_layer	1
99.58	79.36	3.89	5.59	Ice_layer	1
99.59	87.34	3.55	10.78	Faint_ice_layer	1
99.61	102.12	4.8	13.75	Faint_ice_layer	1
99.63	98.87	4.8	2.19	Faint_ice_layer	1
99.73	182.22	3.66	44.71	Faint_ice_layer	1
99.84	77.29	4.12	121.88	Faint_ice_layer	1
99.89	97.68	5.71	3.19	Ice_layer	1
100.03	66.41	11.68	5.68	Faint_ice_layer	1
100.08	52.17	10.65	2.16	Ice_layer	1
100.1	52.76	10.98	5.11	Ice_layer	1
100.16	54.53	6.39	9.54	Ice_layer	1
100.19	67.05	7.74	3.96	Ice_layer	1
100.19	59.56	12.41	278.54	Faint_ice_layer	1
100.28	60.74	6.73	8.94	Ice_layer	1
100.3	57.78	8.19	9.51	Ice_layer	1
100.32	66.06	8.19	3.56	Ice_layer	1
100.35	50.87	13.6	3.89	Ice_layer	1
100.38	49.51	17.01	4.21	Ice_layer	1
100.48	61.03	9.54	3.55	Ice_layer	1
100.5	75.81	7.52	2.97	Ice_layer	1
100.57	96.5	7.97	31.1	Faint_ice_layer	1
100.63	121.33	5.71	3.98	Ice_layer	1
100.66	99.16	5.26	2.59	Ice_layer	1
100.71	58.37	5.94	2.78	Ice_layer	1
100.76	55.12	6.16	9.55	Faint_ice_layer	1
100.78	44.78	6.96	11.72	Faint_ice_layer	1
100.84	339.16	2.98	2.99	Ice_layer	1
100.85	337.68	2.75	2.6	Ice_layer	1
100.87	262.61	3.89	2.6	Ice_layer	1
100.9	11.67	2.63	1.8	Ice_layer	1
100.94	23.95	5.94	51.72	Faint_ice_layer	1
100.99	50.25	6.49	5.37	Ice_layer	1
101	43.89	7.63	2.38	Ice_layer	1
101.07	39.75	7.97	2.18	Ice_layer	1
101.11	32.96	11.31	16.86	Ice_layer	1
101.11	24.68	11.53	36.45	Faint_ice_layer	1
101.22	6.01	12.41	12.7	Ice_layer	1
101.25	13.89	9.76	17.35	Ice_layer	1
101.36	21.56	13.28	7.01	Ice_layer	1
101.38	23.2	12.63	17.18	Ice_layer	1
101.45	30.3	9.31	48.55	Ice_layer	1
101.65	14.93	9.54	1.97	Ice_layer	1
101.76	68.13	2.29	2.8	Ice_layer	1
101.76	19.66	10.43	307.64	Faint_ice_layer	1
101.81	67.24	4.12	8.97	Ice_layer	1
101.87	31.77	4.46	5.39	Ice_layer	1
101.89	62.68	4.35	7.58	Ice_layer	1
101.92	27.64	6.61	2.19	Ice_layer	1
101.93	29.41	6.39	1.59	Ice_layer	1
101.96	35.62	4.35	10.17	Ice_layer	1
102.07	10.79	8.19	12.07	Ice_layer	1
102.12	22.32	2.06	111.93	Faint_ice_layer	1
102.14	16.11	1.83	3.2	Ice_layer	1
102.2	296.9	5.37	6.57	Ice_layer	1
102.21	300.15	4.46	3.59	Ice_layer	1
102.22	310.49	3.66	2.2	Ice_layer	1
102.3	41.23	4.57	6.37	Ice_layer	1
102.33	38.87	6.5	15.9	Ice_layer	1
102.47	245.47	5.48	44.39	Faint_ice_layer	1
102.54	269.11	5.03	3.58	Ice_layer	1
102.7	70.49	5.03	15.34	Ice_layer	1
102.72	72.86	4.8	25.11	Faint_ice_layer	1
102.79	116.9	2.29	4.8	Ice_layer	1
102.82	115.12	4.58	2.19	Ice_layer	1
102.84	96.8	5.94	1.99	Ice_layer	1
102.84	110.99	6.96	1.19	Ice_layer	1
102.86	121.92	6.96	6.75	Ice_layer	1
102.94	111.58	5.03	29.09	Faint_ice_layer	1
103	65.76	7.97	6.74	Ice_layer	2
103.02	85.57	6.39	12.16	Ice_layer	2
103.04	57.19	2.29	2.59	Ice_layer	2
103.08	236.9	9.2	107.79	Faint_ice_layer	2
103.15	235.42	10.87	10.02	Faint_ice_layer	2
103.24	217.68	9.65	7.69	Ice_layer	2
103.32	227.14	3.21	25.76	Faint_ice_layer	2
103.34	248.42	3.21	2.4	Ice_layer	2
103.38	227.14	7.63	2.38	Ice_layer	2
103.49	210	7.63	7.92	Faint_ice_layer	2
103.52	211.48	9.31	15.19	Faint_ice_layer	2
103.55	211.18	8.19	23.76	Faint_ice_layer	2
103.58	209.41	7.41	1.79	Ice_layer	2
103.65	205.86	8.76	2.17	Ice_layer	2
103.69	203.79	15.43	2.9	Ice_layer	2
103.71	211.77	26.57	2.86	Ice_layer	2
103.75	225.96	28.01	5.12	Ice_layer	2
103.78	226.85	26.84	35.87	Faint_ice_layer	2
103.84	219.46	32.78	3.53	Ice_layer	2
103.92	231.28	21.6	2.6	Ice_layer	2
104	223.83	27.47	72.82	Faint_ice_layer	2
104.02	223.5	19.39	2.26	Ice_layer	2
104.13	214.43	21.8	18.75	Ice_layer	2
104.18	220.04	20.81	3.73	Ice_layer	2
104.23	219.46	15.64	2.12	Ice_layer	2
104.3	225.67	18.98	40.09	Faint_ice_layer	2
104.4	208.52	18.57	2.09	Ice_layer	2
104.48	202.61	18.98	34.99	Ice_layer	2
104.54	217.98	26.75	17.86	Ice_layer	2
104.61	217.1	31.23	44.3	Faint_ice_layer	2
104.68	216.8	16.49	3.45	Ice_layer	2
104.73	216.28	20.74	1.68	Ice_layer	2
104.78	216.37	24.91	2.54	Ice_layer	2
104.8	215.55	20.44	128.74	Faint_ice_layer	2
104.82	218.22	24.69	16.71	Ice_layer	2
104.85	212.05	22.78	2.4	Ice_layer	2
104.95	221.89	29.05	9.79	Ice_layer	2
104.99	218.15	32.94	7	Ice_layer	2
105.02	209.43	20	3.04	Ice_layer	2
105.24	218.73	17.95	35.77	Faint_ice_layer	2
105.37	216.05	18.16	2.65	Ice_layer	2
105.47	217	27.83	48.81	Faint_ice_layer	2
105.57	220.05	11.97	4.5	Ice_layer	2
105.67	220.61	10.65	3.73	Ice_layer	2
105.71	214.23	23.94	60.5	Faint_ice_layer	2
105.76	216.34	29.4	2.79	Ice_layer	2
106.19	219.16	6.39	5.79	Ice_layer	2
106.21	45.67	48.54	8.47	Bubble_free_ice_layer_crevasse_trace	2
106.44	25.86	3.78	132.31	Ice_layer	2
106.65	38.94	53.99	14.69	Ice_layer	2
106.77	44.7	56.38	9.19	Ice_layer	2
106.95	48.33	43.71	8.53	Ice_layer	2
107.01	47.44	31.47	4.09	Ice_layer	2
107.05	48.54	31.48	62.6	Faint_ice_layer	2
107.09	42.25	31.8	3.05	Ice_layer	2
107.14	45.37	29.77	13.02	Ice_layer	2
107.25	46.63	28.72	2.92	Ice_layer	2
107.36	48.78	23.75	2.02	Ice_layer	2
107.45	48.46	20.31	2.81	Ice_layer	2
107.45	40.97	30.65	413.44	Faint_ice_layer	2
107.51	57.2	20.53	12.74	Ice_layer	2
107.58	41.66	10.65	2.17	Ice_layer	2
107.6	32.66	12.19	1.76	Ice_layer	2
107.64	38.41	18.37	3.22	Ice_layer	2
107.68	43	15.11	18.15	Ice_layer	2
107.77	53.66	19.45	9.43	Ice_layer	2
107.9	70.49	6.84	54.56	Ice_layer	2
107.96		0	1.8	Ice_layer	2
108.02	53.05	0.23	19	Ice_layer	2
108.08	43.6	11.53	105.43	Faint_ice_layer	2
108.12		0	4	Ice_layer	2
108.61	221.53	9.98	2.56	Ice_layer	2
108.63	224.19	7.63	5.95	Ice_layer	2
108.7	234.83	19.8	336.46	Faint_ice_layer	2
108.81	232.46	8.53	42.33	Ice_layer	2
108.9	43.3	8.64	46.56	Ice_layer	2
109.01	45.96	9.54	162.14	Ice_layer	2
109.13	45.37	17.33	6.69	Ice_layer	2
109.18	48.62	26.57	22.54	Ice_layer	2
109.36	42.12	10.43	10.62	Ice_layer	2
109.38	43.71	13.42	6.61	Ice_layer	2
109.4	47.68	10.52	3.35	Ice_layer	2
109.5	42.66	14.79	6.96	Ice_layer	2
109.53	35.91	14.14	4.65	Ice_layer	2
109.63	39.2	14.57	33.68	Ice_layer	2
109.67	38.05	13.38	3.9	Ice_layer	2
109.74	38.24	11.09	26.5	Ice_layer	2
109.79	40.94	9.54	6.7	Ice_layer	2
109.92	337.09	8.87	25.49	Ice_layer	2
109.95	324.09	9.31	2.96	Ice_layer	2
109.97	348.31	9.98	5.32	Ice_layer	2
110.01	348.71	8.64	29.65	Ice_layer	2
110.3		0	182.79	Ice_layer	2
110.5	103.6	6.62	7.15	Ice_layer	2
110.53	97.09	8.19	25.93	Ice_layer	2
110.57	86.75	7.74	21.4	Ice_layer	2
110.86	50.69	8.76	8.3	Ice_layer	2
110.89	48.62	7.41	4.55	Ice_layer	2
110.98	32.07	6.96	7.15	Ice_layer	2
111.02	343.22	2.29	8.99	Ice_layer	2
111.05	45.37	3.66	15.77	Ice_layer	2
111.08	60.74	4.12	2.59	Ice_layer	2
111.13	195.14	5.71	0	Faint_ice_layer	2
111.2		0	6.6	Ice_layer	2
111.23	44.78	8.75	3.56	Ice_layer	2
111.52	40.64	8.64	7.51	Ice_layer	2
111.82	13.74	5.94	95.09	Ice_layer	2
111.9	233.94	5.82	6.57	Ice_layer	2
111.94	231.58	8.31	5.74	Ice_layer	2
111.99	223.89	9.76	8.47	Ice_layer	2
112.03	233.05	11.09	7.46	Ice_layer	2
112.06	246.35	6.5	16.09	Ice_layer	2
112.18		0	66.5	Ice_layer	2
112.27	36.34	12.41	2.34	Ice_layer	2
112.3	29.11	12.41	43.56	Faint_ice_layer	2
112.43	37.09	21.21	113.74	Ice_layer	2
112.55	47.73	25.08	53.56	Ice_layer	2
112.68	46.26	53.27	7.78	Ice_layer	2
112.83	45.37	48.44	10.22	Ice_layer	2
113.02	43.6	35.15	16.52	Ice_layer	2
113.05	39.58	25.48	8.49	Ice_layer	2
113.11	40.05	19.8	37.26	Ice_layer	2
113.21	44.19	38.8	11.85	Ice_layer	2
113.43	47.14	35.9	82.78	Faint_ice_layer	2
113.51	45.07	37.81	23.86	Ice_layer	2
113.55	46.96	35.9	29.32	Faint_ice_layer	2
113.6	42.52	32.94	3.35	Ice_layer	2
113.76	47.55	43.47	14.81	Ice_layer	2
113.76	49.62	12.63	189.76	Faint_ice_layer	2
113.94	44.3	25.08	23.18	Ice_layer	2
114.01	45.28	30.96	47.76	Faint_ice_layer	2
114.07	43.11	28.19	5.99	Ice_layer	2
114.09	41.04	26.01	5.22	Ice_layer	2
114.24	31.87	16.7	29.88	Faint_ice_layer	2
114.28	36.61	22.78	14.94	Ice_layer	2
114.33	16.2	6.96	14.3	Ice_layer	2
114.43	25.66	3.89	10.18	Faint_ice_layer	2
114.45	32.76	3.32	11.78	Faint_ice_layer	2
114.49	230.66	10.65	13.76	Faint_ice_layer	2
114.51	234.8	10.2	14.57	Faint_ice_layer	2
114.57	233.91	13.39	5.65	Ice_layer	2
114.68	19.15	2.52	17.19	Ice_layer	2
114.86	235.69	11.31	5.49	Ice_layer	2
114.94	236.31	50.93	3.78	Ice_layer	2
114.95	234.62	51.3	2.5	Ice_layer	2
115.02	228.9	13.28	9.52	Ice_layer	2
115.09	250.77	14.79	4.83	Ice_layer	2
115.12	240.12	13.93	13.59	Ice_layer	2
115.15		0	2.8	Ice_layer	2
115.19	42.23	4.91	46.63	Faint_ice_layer	2
115.26	226.81	6.73	25.43	Ice_layer	2
115.31		0	6	Ice_layer	2
115.39	229.18	4.12	56.26	Faint_ice_layer	2
115.41	222.37	37.23	9.07	Ice_layer	2
115.46	46.37	4.8	11.15	Ice_layer	2
115.6	218.23	14.9	15.65	Faint_ice_layer	2
115.62	220.9	13.71	15.16	Faint_ice_layer	2
115.64	226.81	15.22	15.05	Faint_ice_layer	2
115.67	230.95	9.76	4.93	Ice_layer	2
115.72	237.76	8.87	2.57	Ice_layer	2
115.84	221.9	26.2	12.38	Ice_layer	2
115.88	220.01	26.2	67.48	Faint_ice_layer	2
116	225.04	15.22	69.09	Faint_ice_layer	2
116.11	228.59	16.91	3.07	Ice_layer	2
116.15	230.43	34.53	11.86	Ice_layer	2
116.27	216.5	32.78	2.69	Ice_layer	2
116.34	220.64	20.41	11.43	Ice_layer	2
116.37	218.57	11.64	1.76	Ice_layer	2
116.52	214.87	19.8	84.12	Faint_ice_layer	2
116.61	221.51	22.11	7.97	Ice_layer	2
116.7	233.35	12.4	2.54	Ice_layer	2
116.71	233.65	18.98	6.43	Ice_layer	2
116.74	232.17	18.57	53.08	Faint_ice_layer	2
116.93	216.8	36.35	4.67	Ice_layer	2
117	211.98	35.95	9.72	Ice_layer	2
117.1	207.27	26.38	1.97	Ice_layer	2
117.15	214.28	27.11	15.62	Faint_ice_layer	2
117.19	209.06	20.81	4.3	Faint_ice_layer	2
117.32	208.18	21.41	3.73	Ice_layer	2
117.35	213.95	27.88	3.18	Ice_layer	2
117.38	208.69	30.46	4.66	Ice_layer	2
117.4	216.82	27.47	177.44	Faint_ice_layer	2
117.53	218.87	27.29	30.92	Faint_ice_layer	2
117.59	222.17	22.78	6.27	Ice_layer	2
117.62	214.49	26.57	9.3	Ice_layer	2
117.66	214.51	22.98	72.72	Faint_ice_layer	2
117.73	212.2	25.27	6.87	Ice_layer	2
117.94	213.48	47.62	19.66	Ice_layer	2
117.95	214.98	52.13	128.9	Faint_ice_layer	2
117.99	210.59	43.24	4.95	Ice_layer	2
118.05	216.49	38.1	11.02	Ice_layer	2
118.1	216.09	44.19	4.59	Ice_layer	2
118.2	219.75	39.9	14.2	Ice_layer	2
118.41	205.19	39.18	2.95	Ice_layer	2
118.46	207.03	31.37	11.1	Ice_layer	2
118.5	210.57	44.03	12.94	Ice_layer	2
118.52	204.49	32.13	150.22	Faint_ice_layer	2
118.58	213.45	34.84	7.71	Ice_layer	2
118.68	218.51	47.93	9.38	Ice_layer	2
118.79	214.54	29.42	13.94	Ice_layer	2
118.86	219.07	39.49	27.94	Ice_layer	2
118.92	214.44	28.88	6.83	Ice_layer	2
118.94	215.45	27.83	15.56	Ice_layer	2
119.25	222.9	37.16	25.19	Ice_layer	2
119.44	233.44	18.98	6.04	Ice_layer	2
119.47	239.85	23.75	4.94	Ice_layer	2
119.55	244.85	18.16	11.21	Ice_layer	2
119.58	250.38	16.7	3.06	Ice_layer	2
119.64	263.2	17.01	32.7	Ice_layer	2
119.81	220.68	17.95	3.42	Ice_layer	2
119.83	223.33	17.33	3.04	Ice_layer	2
119.86	221.82	16.7	2.68	Ice_layer	2
120.01	234.24	9.54	7.89	Ice_layer	2
120.46	210.43	65	5.07	Ice_layer	2
120.71	220.45	63.22	8.29	Ice_layer	2
121.68	215.68	53.67	8.05	Ice_layer	2
121.74	221.46	55.66	4.63	Ice_layer	2
121.81	223.15	52.43	7.81	Ice_layer	2
121.89	222.13	19.38	4.15	Ice_layer	2
121.91	224.52	22.98	8.29	Ice_layer	2
122.26	47.73	23.94	8.23	Ice_layer	2
122.3	34.43	3.55	22.95	Ice_layer	2
122.43	37.68	17.63	11.24	Ice_layer	2
122.57	32.7	29.52	6.61	Ice_layer	2
122.7	29.68	27.47	13.67	Ice_layer	2
122.79	36.93	28.55	17.21	Ice_layer	2
122.81	38.45	30.28	4.84	Ice_layer	2
123	41.47	51.03	89.85	Ice_layer	2
123.36	39.16	63.34	9.16	Ice_layer	2
123.47	39.39	59.83	9.75	Ice_layer	2
124.66	36.57	35.57	6.51	Ice_layer	2
124.68	34.13	35.1	3.76	Ice_layer	2
125.13	25.02	15.22	3.47	Ice_layer	2
125.19	37.09	21.21	4.2	Ice_layer	2
125.22	47.14	29.85	10.93	Ice_layer	2
125.43	43.6	32.29	13.18	Ice_layer	2
125.73	36.18	13.71	6.02	Ice_layer	2
125.79	33.84	13.28	73.79	Faint_ice_layer	2
125.86	21.72	12.63	7.58	Ice_layer	2
125.92	21.43	12.41	7.81	Ice_layer	2
125.98	33.84	15	11.19	Ice_layer	2
126.19	252.4	16.49	9.95	Faint_ice_layer	2
126.23	255.68	16.7	47.62	Faint_ice_layer	2
126.43	229.79	41.35	9.16	Ice_layer	2
126.55	222.73	50.01	29.44	Faint_ice_layer	2
127	39.28	60.51	12.8	Ice_layer	2
127.11	35.8	58.56	10.74	Faint_ice_layer	2
127.49	37.56	61.91	47.56	Faint_ice_layer	2
127.58	36.4	62.59	8.38	Ice_layer	2
127.62	36.19	62.97	7.18	Ice_layer	2
127.66	37.97	62.73	8.25	Ice_layer	2
127.7	38.06	62.87	5.47	Ice_layer	2
127.84	35.88	52.85	5.44	Ice_layer	2
127.9	35.93	53.02	61	Faint_ice_layer	2
127.92	33.74	53.27	3.95	Ice_layer	2
128.08	32.07	57	6.64	Ice_layer	2
128.15	36.19	57.6	3.22	Ice_layer	2
128.21	38.84	56.89	5.9	Ice_layer	2
128.43	34.51	54.69	5.78	Ice_layer	2
128.52	30.75	53.65	7.71	Ice_layer	2
129.02	37.94	62.63	4.12	Ice_layer	2
129.13	41.17	72.79	10.67	Ice_layer	2
129.33	42.29	67.15	28.34	Faint_ice_layer	2
129.5	45.37	60.67	24.54	Faint_ice_layer	2
129.6	39.46	62.24	5.59	Ice_layer	2
129.66	40.81	65.71	6.01	Ice_layer	2
129.72	39.94	71.17	6.13	Ice_layer	2
129.77	36.9	70.32	7.2	Ice_layer	2
130.72	222.05	67.68	11.77	Ice_layer	2
130.87	223.13	67.31	19.36	Ice_layer	2
130.96	225.2	63.6	5.96	Ice_layer	2
131.36	219.75	66.32	14.86	Ice_layer	2
131.4	216.91	58.76	4.46	Ice_layer	2
131.45	217.39	61.79	2.54	Ice_layer	2
132.22	40.77	68.07	6.8	Ice_layer	2
132.99	34.35	57.68	3.64	Ice_layer	2
133.09	36.43	71.07	4.15	Ice_layer	2
133.15	35.81	70.7	6.86	Ice_layer	2
133.44	223.81	66.32	4.18	Ice_layer	2
134.02	30.99	62.59	7.64	Ice_layer	3
134.52	38.87	77.88	8.53	Ice_layer	3
135.04	46.02	50.47	123.08	Faint_ice_layer	3
135.14	32.49	50.29	8.43	Ice_layer	3
135.22	31.31	53.67	8.18	Ice_layer	3
136.03	39.63	70.73	8.91	Ice_layer	3
137.32	39.66	75.53	11.95	Ice_layer	3
140.02	42.73	70.16	9.16	Ice_layer	3
141.49	31.61	63.34	7.59	Ice_layer	3
141.65	38.52	69.51	16.29	Ice_layer	3
144.67	34.73	69.37	290.87	Faint_ice_layer	3
145.35	37.1	58.78	23.33	Faint_ice_layer	3
145.74	40.41	78.4	4.52	Ice_layer	3
146.08	38.45	81.07	11.18	Ice_layer	3
146.33	34.52	79.62	13.24	Bubble_free_ice_layer_crevasse_trace	3
146.51	37.09	74.99	4.01	Ice_layer	3
146.61	39.87	79.88	4.31	Ice_layer	3
146.96	39.93	78.66	22.82	Ice_layer	3
147.35	37.82	76.03	8.98	Ice_layer	3
147.5	31.81	68.12	2.53	Ice_layer	3
147.73	37.26	68.99	12.76	Bubble_free_ice_layer_crevasse_trace	3
147.86	36.37	73.52	23.54	Bubble_free_ice_layer_crevasse_trace	3
148.01	38.44	69.54	11.01	Ice_layer	3
148.17	36.32	67.12	6.61	Ice_layer	3
148.29	36.45	66.09	3.24	Ice_layer	3
148.36	34.53	58.66	26.74	Faint_ice_layer	3
148.48	38.23	57.99	10.81	Faint_ice_layer	3
148.86	36.53	67.7	4.93	Ice_layer	3
149.14	37.51	63.75	3.01	Ice_layer	3
149.3	37.04	59.83	77.15	Faint_ice_layer	3
149.5	38.1	59.59	82.91	Faint_ice_layer	3
149.52	37.74	59.91	5.01	Ice_layer	3
149.68	34.98	59.87	9.54	Ice_layer	3
149.74	35.61	60.67	39.57	Faint_ice_layer	3
150.11	42.41	61.99	274.13	Faint_ice_layer	3
150.79	48.75	40.66	13.28	Faint_ice_layer	3
151.5	29.89	57.67	60.58	Faint_ice_layer	3
152.75	33.4	26.1	273.44	Faint_ice_layer	3
153.59	21.71	39.49	91.23	Faint_ice_layer	3
153.99	27.9	56.2	292.06	Faint_ice_layer	3
154.03	36.82	53.67	18.21	Ice_layer	3
154.7	31.36	63.87	292	Faint_ice_layer	3
155.17	35.2	62.15	61.57	Faint_ice_layer	3
155.68	33.91	69.59	26.56	Ice_layer	3
156.01	34.46	69.11	204.32	Faint_ice_layer	3
156.28	34.01	63.06	31.35	Ice_layer	3
156.66	38.47	69.28	31.66	Ice_layer	3
156.81	38.85	65.28	4.59	Ice_layer	3
156.89	38.54	65.94	121.88	Faint_ice_layer	3
156.93	36.81	68.7	12.71	Ice_layer	3
157.15	37.42	63.66	4.66	Ice_layer	3
157.19	36.98	66.57	6.86	Ice_layer	3
[truncated: 25 more rows]

## Sheet: Figure6_JP-21
Thickness (m)	Elevation (m)	Accumulated time (days)	Accumulated distance (m)	Median rate of surface accumulation (m/d)	Median depth of layer below surface (m)	Min rate of surface accumulation (m/d)	Min depth of layer below surface (m)	Max rate of surface accumulation (m/d)	Max depth of layer below surface (m)
134.848	9.13381	0	0	0.00175747	0	0.000922038	0	0.00265874	0
113.837	7.88415	900.016	102.083	0.00175129	2.35214	0.000918909	1.18309	0.00264821	3.55738
92.1593	5.15317	1179.79	136.828	0.001736	3.05198	0.000911268	1.53639	0.00262801	4.50066
82.8176	4.60958	1901.73	224.502	0.00173019	4.68955	0.000908361	2.68523	0.00261806	6.82553
62.8014	3.9535	2602.24	317.081	0.00171537	6.0917	0.000900984	3.3942	0.00259854	8.79146
62.2945	3.9619	2801.06	342.799	0.00170992	6.49911	0.000898293	3.6611	0.00258918	9.30624
65.0987	4.31459	3597.19	443.662	0.00170471	7.9925	0.000895724	4.44243	0.00258017	11.3681
46.6109	4.24178	3974.63	495.391	0.00169051	8.59191	0.000888695	4.78369	0.00256159	12.3183
48.5283	4.46257	4447.67	558.916	0.00168568	9.33968	0.000886338	5.22797	0.00255319	13.4597
50.5784	4.69671	5214.1	659.782	0.0016811	10.605	0.000884113	5.98673	0.00254518	15.2975
36.7398	4.13864	5472.72	696.403	0.00166752	10.9683	0.000877405	6.25422	0.00252752	15.8946
37.6018	4.23119	6035.39	774.512	0.00166334	11.8201	0.000875384	6.74178	0.00252015	17.2185
39.0065	4.38187	6809.59	879.864	0.00165945	12.953	0.000873502	7.42961	0.0025132	18.903
36.6844	4.13314	6874.04	889.257	0.00164647	13.0533	0.000867087	7.4826	0.00249644	19.0556
39.1097	4.39312	7635.15	998.042	0.00164298	14.1078	0.0008654	8.07347	0.00249014	20.7011
44.094	4.92696	8154.69	1077.2	0.00163049	14.8259	0.000859208	8.45664	0.00247405	21.8575
46.5257	5.18765	8423.89	1117.46	0.00162742	15.2073	0.000857705	8.64239	0.00246841	22.4411
48.5185	5.40131	9113.21	1218.62	0.00162465	16.1252	0.000856346	9.10542	0.00246324	23.9072
56.2586	6.23032	9200.37	1232.21	0.00161275	16.2463	0.000850405	9.16975	0.002448	24.0887
57.1455	6.32554	9915.52	1341.78	0.00161037	17.1907	0.000849206	9.67232	0.00244345	25.5149
65.332	7.20235	10286.6	1401.98	0.00159896	17.6591	0.000843472	9.9169	0.00242888	26.2153
65.6779	7.23963	10684.8	1465.54	0.00159685	18.131	0.000842363	10.189	0.00242473	26.973
71.7212	7.88689	11312	1571.2	0.00158594	18.8619	0.000836836	10.6116	0.00241084	28.1087
71.8742	7.90351	11434.1	1591.48	0.00158408	19.0087	0.000835798	10.6803	0.00240706	28.3292
74.7891	8.21569	12161.9	1718.67	0.00157369	19.8353	0.000830477	11.103	0.00239386	29.6107
74.7006	8.20644	12214.9	1727.82	0.00157206	19.8991	0.000829498	11.1386	0.00239045	29.7053
76.2297	8.37019	12949.4	1860.95	0.0015622	20.722	0.000824385	11.55	0.00237796	30.9336
76.0469	8.35084	12993.8	1868.91	0.00156081	20.7718	0.000823454	11.5784	0.0023749	31.0095
76.5816	8.40808	13683.1	1998.51	0.00155149	21.5435	0.000818551	11.9709	0.00236312	32.0725
76.4251	8.39155	13783.3	2017.22	0.00155031	21.6484	0.000817658	12.0219	0.00236041	32.2295
76.677	8.4185	14319.5	2121.86	0.00154155	22.2036	0.000812971	12.2934	0.00234935	33.0093
76.4855	8.39822	14673.2	2190.63	0.00154059	22.5597	0.000812109	12.4836	0.00234697	33.5067
77.5372	8.51085	14929.9	2242.71	0.00153238	22.8095	0.000807642	12.6079	0.00233664	33.8698
80.7654	8.85659	15415.7	2345.22	0.00152469	23.3049	0.000803406	12.8365	0.00232692	34.5585
79.6662	8.73908	15475.4	2357.82	0.001524	23.3642	0.000802565	12.8679	0.002325	34.6448
84.0129	9.20463	15996.4	2472.1	0.00151689	23.8615	0.000798565	13.1231	0.00231602	35.3462
83.0615	9.10296	16208.7	2518.84	0.00151639	24.0537	0.000797744	13.2219	0.0023144	35.6246
88.4081	9.6756	16554.9	2597.9	0.00150988	24.3628	0.000793988	13.3783	0.00230618	36.0734
87.9665	9.62852	16936.5	2685.61	0.00150956	24.6901	0.000793184	13.5367	0.00230484	36.5486
93.8735	10.2612	17086.9	2721.42	0.00150362	24.8246	0.000789694	13.6023	0.00229737	36.7444
99.7122	10.8865	17494	2821.63	0.00149814	25.1938	0.000786479	13.7805	0.00229052	37.2717
99.8986	10.9067	17595.8	2846.92	0.00149804	25.2802	0.000785686	13.8254	0.00228955	37.404
106.215	11.5832	17953.2	2938.63	0.00149305	25.5985	0.000782735	13.981	0.00228338	37.8638
107.104	11.6787	18368.9	3046.55	0.00149311	25.9464	0.000781952	14.171	0.00228265	38.3903
114.199	12.4387	18394.1	3053.3	0.00148859	25.9701	0.000779257	14.1832	0.00227713	38.4275
121.366	13.2062	18793.9	3163.48	0.00148449	26.3167	0.000776814	14.3714	0.00227216	38.9594
127.736	13.8885	19181.3	3273.21	0.00148079	26.689	0.000774614	14.5472	0.00226772	39.5007
128.367	13.9564	19231.1	3287.49	0.00148104	26.7362	0.000773828	14.5724	0.00226733	39.5729
132.88	14.4397	19546.7	3380.49	0.00147775	27.0414	0.000771859	14.7282	0.00226343	40.0262
135.325	14.7016	19877.9	3480.49	0.00147482	27.3718	0.000770118	14.9069	0.00226002	40.5258
136.251	14.8007	20262.6	3599.38	0.00147225	27.7568	0.000768597	15.1223	0.00225707	41.1244
137.079	14.8897	20291.2	3608.32	0.00147265	27.7891	0.000767805	15.1379	0.00225693	41.1725
137.521	14.937	20586	3702.67	0.00147043	28.1036	0.000766491	15.3075	0.00225444	41.6624
137.588	14.9442	20906.3	3807.29	0.00146853	28.4628	0.000765381	15.5001	0.00225237	42.2116
137.72	14.9583	21208.7	3907.96	0.00146694	28.8202	0.000764467	15.6804	0.0022507	42.747
137.916	14.9793	21536.5	4019.08	0.00146566	29.2204	0.00076374	15.8802	0.00224941	43.352
137.883	14.9758	21909.9	4147.8	0.00146466	29.6915	0.000763191	16.1274	0.00224848	44.0509
134.588	14.6231	21947.1	4160.78	0.00146513	29.7416	0.000762388	16.1532	0.00224848	44.1272
131.796	14.324	22194.9	4248.54	0.00146439	30.0687	0.000762009	16.3278	0.00224788	44.6283
129.436	14.0712	22531.4	4369.43	0.0014639	30.5306	0.000761793	16.5693	0.0022476	45.3242
128.279	13.9473	22836.3	4480.52	0.00146366	30.9624	0.000761732	16.8053	0.00224762	45.9776
128.963	14.0206	23121.6	4585.82	0.00146365	31.3707	0.000761818	17.0237	0.00224793	46.5949
130.972	14.2357	23394.9	4687.97	0.00146385	31.7626	0.000762043	17.2468	0.0022485	47.1906
133.351	14.4906	23661.1	4788.7	0.00146426	32.1469	0.000762398	17.4601	0.00224932	47.7921
135.148	14.683	23922.5	4888.81	0.00146486	32.5327	0.000762875	17.6634	0.00225038	48.4049
135.408	14.7108	24180.7	4988.81	0.00146564	32.9189	0.000763467	17.8678	0.00225165	49.027
133.149	14.4689	24436.2	5088.91	0.00146659	33.3065	0.000764165	18.0684	0.00225311	49.6359
129.009	14.0254	24688.9	5189.05	0.00146769	33.695	0.00076496	18.2695	0.00225475	50.2407
124.457	13.5379	24938.8	5289.19	0.00146893	34.0813	0.000765845	18.4668	0.00225656	50.8347
120.968	13.1642	25185.8	5389.31	0.00147029	34.4643	0.000766811	18.6635	0.0022585	51.4369
120.013	13.0619	25429.7	5489.31	0.00147177	34.8359	0.000767851	18.866	0.00226057	52.0114
123.35	13.4193	25670.7	5589.35	0.00147336	35.2018	0.000768955	19.0619	0.00226275	52.5752
129.999	14.1315	25908.9	5689.42	0.00147503	35.5647	0.000770116	19.2508	0.00226501	53.1399
137.321	14.9157	26144.1	5789.49	0.00147677	35.9162	0.000771326	19.4448	0.00226735	53.6903
142.678	15.4894	26376.5	5889.62	0.00147858	36.2607	0.000772577	19.6288	0.00226974	54.2351
143.432	15.5702	26605.9	5989.82	0.00148044	36.6033	0.000773859	19.8125	0.00227217	54.7693
136.662	14.8451	26832.3	6090.09	0.00148234	36.9354	0.000775166	19.9937	0.00227462	55.281
124.128	13.5026	27055.6	6190.36	0.00148426	37.2578	0.000776488	20.18	0.00227706	55.775
110.21	12.0119	27275.7	6290.67	0.00148619	37.5729	0.000777818	20.3596	0.00227949	56.2579
99.2889	10.8421	27492.7	6391	0.00148812	37.884	0.000779148	20.5261	0.00228188	56.7402
95.7454	10.4626	27706.2	6491.23	0.00149003	38.1936	0.000780468	20.684	0.00228422	57.2076
102.447	11.1803	27916.2	6591.34	0.00149192	38.4929	0.000781772	20.8521	0.00228649	57.6689
116.472	12.6826	28122.7	6691.36	0.00149377	38.7878	0.000783051	21.0261	0.00228868	58.1178
133.521	14.5086	28326.1	6791.4	0.00149556	39.0776	0.000784296	21.1963	0.00229075	58.5572
149.293	16.198	28527	6891.75	0.00149729	39.3698	0.0007855	21.3571	0.0022927	59.004
159.488	17.2899	28726.2	6992.81	0.00149894	39.66	0.000786654	21.5209	0.00229451	59.4436
162.866	17.6517	28925.3	7095.42	0.0015005	39.9535	0.000787751	21.6869	0.00229616	59.898
162.294	17.5904	29127.5	7201.19	0.00150195	40.2588	0.000788781	21.8574	0.00229763	60.3597
159.631	17.3052	29336.5	7312.24	0.00150329	40.5776	0.000789737	22.0295	0.00229891	60.8398
156.736	16.9952	29556.1	7430.66	0.00150449	40.918	0.000790611	22.2212	0.00229998	61.3492
155.469	16.8595	29790.8	7559.01	0.00150555	41.2923	0.000791394	22.4351	0.00230081	61.9017
152.207	16.5103	29887.1	7611.47	0.00150487	41.4462	0.000790705	22.5207	0.00229881	62.1287
153.131	16.6092	29974	7659.44	0.00150575	41.5874	0.000791396	22.5992	0.00229934	62.3354
155.176	16.8282	30204.6	7788.48	0.00150646	41.9665	0.000791981	22.806	0.00229962	62.9014
157.582	17.086	30410	7904.99	0.001507	42.3134	0.00079245	23.0061	0.00229961	63.4173
159.593	17.3013	30596	8011.78	0.00150734	42.6347	0.000792795	23.1891	0.00229931	63.8992
160.448	17.393	30769.7	8112.76	0.00150748	42.9441	0.000793009	23.3664	0.00229869	64.3654
159.195	17.2587	30940.9	8213.43	0.0015074	43.2599	0.000793083	23.544	0.00229774	64.8379
156.338	16.9527	31120.7	8320.34	0.00150709	43.5938	0.00079301	23.7315	0.00229645	65.3481
153.309	16.6283	31318.5	8439.24	0.00150654	43.9721	0.00079278	23.9433	0.00229478	65.9173
153.694	16.6697	31460.7	8524.31	0.00150573	44.2497	0.000792147	24.0975	0.00229251	66.3308
151.153	16.3976	31486.8	8540.08	0.00150493	44.3029	0.00079176	24.1266	0.00229045	66.4101
151.51	16.4359	31702.7	8671.81	0.00150394	44.7458	0.000791257	24.3647	0.00228809	67.0693
155.914	16.9075	31895.8	8790.68	0.00150287	45.1511	0.000790699	24.589	0.00228551	67.6811
163.284	17.697	32071	8899.48	0.00150172	45.5328	0.000790089	24.7983	0.00228271	68.2494
171.9	18.6198	32234.5	9001.81	0.00150049	45.8952	0.000789429	24.9997	0.00227972	68.7903
180.038	19.4914	32393	9101.81	0.00149918	46.2532	0.000788721	25.1986	0.00227653	69.3244
185.975	20.1273	32553.9	9204	0.0014978	46.6222	0.000787967	25.4006	0.00227315	69.8772
189.247	20.4778	32724.9	9313.4	0.00149636	47.0195	0.000787168	25.6247	0.0022696	70.4789
191.003	20.6659	32912.4	9434.05	0.00149484	47.4639	0.000786327	25.8694	0.00226588	71.1535
189.79	20.5362	33043.6	9518.15	0.00149414	47.7851	0.00078578	26.0378	0.00226365	71.636
192.66	20.8437	33069.4	9534.77	0.00149258	47.8507	0.000784911	26.0725	0.00225978	71.7335
195.154	21.1108	33273.5	9667.09	0.00149097	48.3754	0.000784004	26.3415	0.00225576	72.5016
197.428	21.3544	33457.3	9786.87	0.0014893	48.8681	0.000783061	26.6059	0.00225161	73.2063
199.492	21.5755	33624.6	9896.4	0.00148757	49.3137	0.000782084	26.8491	0.00224731	73.8576
201.243	21.7631	33780.7	9999.07	0.0014858	49.7369	0.000781075	27.0766	0.00224289	74.4754
202.663	21.9152	33932.1	10099.1	0.00148398	50.1511	0.000780036	27.2999	0.00223835	75.0842
203.738	22.0304	34085.5	10200.8	0.00148212	50.5705	0.000778968	27.5209	0.0022337	75.7099
204.451	22.1068	34246.1	10307.7	0.00148022	51.018	0.000777874	27.7567	0.00222894	76.3735
204.548	22.1172	34418.2	10422.6	0.00147828	51.5129	0.000776756	28.0122	0.00222409	77.086
204.039	22.0627	34605.1	10547.8	0.0014763	52.033	0.000775615	28.2919	0.00221915	77.8667
204.269	22.0875	34732.1	10632.6	0.00147589	52.3856	0.000775218	28.4845	0.00221719	78.4008
204.627	22.1259	34755.4	10648.2	0.00147392	52.4529	0.000774073	28.5202	0.00221221	78.5003
205.035	22.1696	34954.7	10782	0.00147192	53.0145	0.00077291	28.8235	0.00220716	79.3319
205.556	22.2255	35138.1	10905.5	0.0014699	53.5317	0.000771731	29.1016	0.00220205	80.0935
206.107	22.2845	35308.2	11020.4	0.00146786	54.0084	0.000770536	29.3584	0.00219688	80.7977
206.645	22.3421	35468.1	11128.7	0.00146579	54.4593	0.000769329	29.5939	0.00219167	81.4482
207.295	22.4118	35621	11232.5	0.00146372	54.8778	0.000768112	29.8209	0.00218641	82.064
208.185	22.5071	35769.4	11333.6	0.00146162	55.2724	0.000766885	30.0306	0.00218113	82.6461
209.44	22.6416	35916	11433.6	0.00145952	55.6508	0.000765651	30.2344	0.00217583	83.2087
211.385	22.8499	36063.2	11534.3	0.00145741	56.019	0.000764412	30.4389	0.00217051	83.7583
213.935	23.1231	36213.7	11637.5	0.0014553	56.3885	0.00076317	30.6361	0.00216518	84.3051
216.604	23.409	36369.6	11744.9	0.00145318	56.7668	0.000761926	30.8392	0.00215985	84.8534
218.907	23.6557	36532.5	11857.2	0.00145106	57.1441	0.000760683	31.0437	0.00215454	85.4046
220.357	23.8111	36702.4	11974.9	0.00144895	57.5242	0.000759442	31.2465	0.00214924	85.9644
220.68	23.8456	36878.5	12097.2	0.00144685	57.9063	0.000758205	31.4466	0.00214396	86.522
220.198	23.7941	37059.4	12223.2	0.00144476	58.2776	0.000756975	31.6438	0.00213872	87.0714
219.326	23.7007	37244.8	12352.8	0.00144268	58.6473	0.000755753	31.8373	0.00213351	87.6151
218.477	23.6098	37435.3	12486.4	0.00144061	59.0224	0.00075454	32.0291	0.00212836	88.1566
218.066	23.5658	37631.5	12624.6	0.00143856	59.3918	0.00075334	32.2208	0.00212326	88.6979
220.518	23.8286	37657.7	12643	0.00143888	59.4428	0.00075326	32.2483	0.00212206	88.7721
220.195	23.7941	37773.4	12724.6	0.00143689	59.6597	0.000752089	32.3582	0.00211706	89.0809
219.95	23.7679	37965.9	12861	0.00143492	60.0175	0.000750933	32.54	0.00211214	89.5904
219.864	23.7587	38152.8	12993.8	0.00143298	60.3566	0.000749795	32.7159	0.0021073	90.087
220.023	23.7758	38334.5	13123.5	0.00143107	60.6845	0.000748675	32.8868	0.00210254	90.5853
220.511	23.828	38511.4	13250.2	0.0014292	61.008	0.000747576	33.0548	0.00209788	91.0732
221.479	23.9318	38684	13374.2	0.00142735	61.3232	0.0007465	33.2202	0.00209331	91.5546
222.873	24.0811	38852.7	13495.9	0.00142555	61.6348	0.000745449	33.3862	0.00208886	92.0323
224.463	24.2514	39017	13614.8	0.00142378	61.945	0.000744423	33.5506	0.00208453	92.506
226.02	24.4182	39176.6	13730.7	0.00142206	62.2517	0.000743426	33.7128	0.00208032	92.9746
227.315	24.5569	39331.8	13843.6	0.00142038	62.555	0.00074246	33.8738	0.00207625	93.4382
228.301	24.6627	39482.8	13954	0.00141875	62.8588	0.000741525	34.0333	0.00207231	93.8967
229.133	24.7517	39630.3	14062.1	0.00141717	63.1555	0.000740624	34.1914	0.00206853	94.3504
229.878	24.8316	39775.1	14168.4	0.00141565	63.4499	0.000739759	34.3483	0.0020649	94.7999
230.607	24.9097	39917.6	14273.4	0.00141418	63.743	0.000738931	34.5028	0.00206143	95.2451
231.389	24.9935	40058.2	14377.4	0.00141277	64.0331	0.000738142	34.6538	0.00205814	95.6855
232.236	25.0843	40197.6	14480.7	0.00141143	64.3223	0.000737395	34.804	0.00205503	96.1214
233.103	25.1772	40336.1	14583.6	0.00141015	64.6099	0.000736691	34.9533	0.0020521	96.5532
233.97	25.2701	40474.1	14686.4	0.00140894	64.8941	0.000736033	35.0999	0.00204937	96.9804
234.82	25.3612	40611.6	14789.1	0.00140779	65.1745	0.00073542	35.2456	0.00204684	97.4021
235.635	25.4485	40748.9	14891.9	0.00140673	65.4507	0.000734857	35.3904	0.00204453	97.8179
236.47	25.5379	40886.1	14995	0.00140573	65.7209	0.000734341	35.5335	0.00204241	98.2278
237.337	25.6309	41023.4	15098.4	0.00140479	65.9856	0.000733867	35.6732	0.00204046	98.6315
238.154	25.7183	41160.5	15201.9	0.00140392	66.2484	0.000733434	35.81	0.00203869	99.0286
238.835	25.7914	41297.6	15305.6	0.0014031	66.5063	0.000733041	35.9452	0.00203707	99.4197
239.298	25.841	41434.8	15409.7	0.00140234	66.7604	0.000732686	36.079	0.00203561	99.8059
239.539	25.8669	41572.3	15514.3	0.00140163	67.0168	0.000732367	36.2111	0.0020343	100.189
239.613	25.8748	41710.6	15619.7	0.00140098	67.2712	0.000732083	36.3435	0.00203314	100.571
239.526	25.8656	41849.6	15725.9	0.00140037	67.527	0.000731833	36.4779	0.00203212	100.953
239.286	25.8399	41989.4	15833	0.00139982	67.7818	0.000731615	36.6132	0.00203123	101.337
238.898	25.7984	42130.4	15941.2	0.0013993	68.0399	0.000731428	36.7492	0.00203047	101.725
238.197	25.7233	42273.1	16050.9	0.00139883	68.3036	0.000731269	36.8876	0.00202983	102.121
237.178	25.6142	42417.3	16162.2	0.00139841	68.5727	0.000731138	37.0273	0.00202931	102.526
236.091	25.4977	42562.7	16274.4	0.00139802	68.8459	0.000731033	37.1709	0.0020289	102.94
235.184	25.4006	42709.4	16387.9	0.00139767	69.1262	0.000730953	37.3188	0.00202859	103.366
234.708	25.3496	42858.5	16503.5	0.00139735	69.4148	0.000730896	37.4714	0.00202839	103.806
234.774	25.3567	43011.2	16622.1	0.00139706	69.7154	0.00073086	37.6302	0.00202828	104.266
235.218	25.4042	43168.1	16744.1	0.00139681	70.0319	0.000730844	37.7975	0.00202826	104.748
235.869	25.474	43328.4	16869	0.00139658	70.3604	0.000730846	37.9739	0.00202832	105.249
236.559	25.5479	43491.4	16996.1	0.00139638	70.6997	0.000730866	38.1577	0.00202846	105.768
237.118	25.6079	43657.2	17125.6	0.0013962	71.0508	0.000730901	38.3457	0.00202868	106.302
237.54	25.653	43827.5	17258.7	0.00139605	71.4159	0.00073095	38.5383	0.00202896	106.857
237.935	25.6954	44004.1	17397	0.00139591	71.7988	0.000731011	38.7404	0.0020293	107.437
239.201	25.8308	44012.7	17403.7	0.00139572	71.8191	0.000731072	38.7515	0.00203034	107.465
239.763	25.891	44131.6	17497.1	0.00139565	72.0758	0.000731159	38.8868	0.00203077	107.859
240.29	25.9474	44301.4	17630.5	0.00139558	72.4427	0.000731255	39.0813	0.00203125	108.42
240.668	25.9879	44464.2	17758.6	0.00139553	72.7949	0.00073136	39.2686	0.00203177	108.957
240.777	25.9996	44621.1	17882.1	0.0013955	73.1295	0.000731472	39.4502	0.00203233	109.47
240.694	25.9907	44772.9	18001.9	0.00139547	73.4507	0.000731589	39.6224	0.00203292	109.964
240.597	25.9804	44920.2	18118.1	0.00139545	73.7591	0.000731709	39.7877	0.00203354	110.438
240.667	25.9878	45063	18231	0.00139543	74.0558	0.000731831	39.9473	0.00203419	110.892
241.082	26.0324	45201.8	18340.9	0.00139542	74.3399	0.000731953	40.1015	0.00203484	111.328
242.013	26.1321	45337	18448.1	0.0013954	74.6122	0.000732075	40.2494	0.00203551	111.746
243.339	26.2742	45469	18552.8	0.00139538	74.8739	0.000732194	40.3923	0.00203619	112.147
244.807	26.4314	45598.1	18655.4	0.00139536	75.1256	0.000732309	40.5277	0.00203686	112.532
246.163	26.5766	45725.2	18756.6	0.00139533	75.3679	0.000732418	40.6582	0.00203753	112.903
247.153	26.6827	45851.1	18856.9	0.00139529	75.6036	0.000732519	40.7846	0.00203818	113.262
247.743	26.7459	45976.3	18956.9	0.00139524	75.8325	0.000732612	40.9078	0.00203882	113.611
248.1	26.7842	46102	19057.3	0.00139518	76.0565	0.000732695	41.0294	0.00203943	113.952
248.279	26.8034	46228.8	19158.9	0.0013951	76.2768	0.000732765	41.1484	0.00204001	114.287
248.333	26.8091	46358	19262.5	0.00139501	76.495	0.000732823	41.2668	0.00204056	114.618
248.314	26.8071	46490.6	19368.9	0.00139489	76.7108	0.000732865	41.385	0.00204106	114.947
248.08	26.7821	46627.2	19478.9	0.00139475	76.9258	0.00073289	41.5037	0.00204152	115.276
247.595	26.7301	46769	19593.2	0.00139458	77.1426	0.000732898	41.6225	0.00204193	115.607
247.073	26.6743	46917.2	19712.9	0.00139439	77.3631	0.000732886	41.7419	0.00204228	115.942
246.732	26.6377	47072.8	19838.7	0.00139417	77.5869	0.000732853	41.8634	0.00204257	116.284
246.786	26.6435	47236.2	19971.2	0.00139392	77.8168	0.000732797	41.9876	0.00204278	116.632
245.546	26.5105	47323.3	20041.9	0.00139464	77.9421	0.000733174	42.0557	0.00204449	116.821
246.293	26.5905	47359.5	20071.4	0.00139438	77.9932	0.000733104	42.0833	0.00204465	116.898
247.457	26.7152	47525.4	20206.6	0.00139408	78.2208	0.000733008	42.206	0.00204473	117.244
248.821	26.8613	47681.8	20334.3	0.00139375	78.4329	0.000732883	42.3195	0.00204472	117.565
250.168	27.0056	47829	20454.7	0.00139337	78.6315	0.000732728	42.4264	0.00204462	117.864
251.28	27.1247	47967.7	20568.3	0.00139295	78.8176	0.000732543	42.5258	0.00204442	118.144
252.207	27.2239	48099	20676.2	0.00139248	78.9941	0.000732325	42.6193	0.00204412	118.41
253.092	27.3188	48224.9	20779.7	0.00139196	79.1631	0.000732072	42.711	0.0020437	118.667
253.863	27.4014	48347.4	20880.5	0.00139139	79.3296	0.000731784	42.8005	0.00204317	118.919
254.448	27.464	48468.6	20980.5	0.00139076	79.4965	0.000731458	42.8896	0.00204251	119.173
254.773	27.4989	48590.6	21081.3	0.00139008	79.6665	0.000731093	42.9825	0.00204173	119.432
254.736	27.4949	48715.1	21184.2	0.00138934	79.8426	0.000730687	43.0783	0.00204081	119.7
254.383	27.4572	48843.4	21290.5	0.00138854	80.0278	0.000730245	43.1787	0.00203978	119.982
253.872	27.4025	48976.7	21400.9	0.00138772	80.2239	0.000729776	43.285	0.00203867	120.28
253.359	27.3475	49116	21516.6	0.00138686	80.4338	0.00072928	43.3976	0.00203748	120.597
253	27.309	49263.6	21639.1	0.00138596	80.6585	0.000728757	43.5161	0.00203622	120.939
252.814	27.2891	49421.3	21770.2	0.00138503	80.9012	0.000728209	43.6439	0.00203489	121.309
252.576	27.2634	49493.4	21830.2	0.00138595	81.0179	0.000728636	43.706	0.0020367	121.486
253.275	27.3383	49541.7	21870.4	0.00138499	81.0965	0.000728061	43.748	0.00203529	121.606
254.076	27.424	49702.1	22004.1	0.001384	81.3583	0.000727462	43.8889	0.00203383	122.009
254.756	27.4969	49853.1	22129.9	0.00138298	81.6084	0.00072684	44.0211	0.00203229	122.391
255.097	27.5335	49995.7	22248.8	0.00138192	81.8477	0.000726195	44.1492	0.0020307	122.755
254.922	27.5147	50131.3	22362	0.00138084	82.0785	0.000725529	44.2744	0.00202905	123.107
254.378	27.4566	50261.5	22470.6	0.00137973	82.3011	0.000724842	44.395	0.00202734	123.449
253.729	27.3871	50387.3	22575.6	0.00137859	82.52	0.000724136	44.5142	0.00202558	123.786
253.238	27.3346	50509.9	22678	0.00137743	82.7378	0.00072341	44.6324	0.00202376	124.121
253.169	27.3272	50630.6	22778.7	0.00137624	82.9572	0.000722667	44.7506	0.0020219	124.458
253.694	27.3836	50750.4	22878.7	0.00137503	83.1798	0.000721906	44.8711	0.00202	124.8
254.638	27.4848	50870.6	22979	0.0013738	83.4077	0.000721129	44.9942	0.00201805	125.152
255.742	27.6031	50992.7	23081	0.00137255	83.6445	0.000720336	45.1209	0.00201606	125.517
256.746	27.7107	51119	23186.4	0.00137127	83.8932	0.000719529	45.2542	0.00201403	125.902
257.39	27.7798	51251.8	23297.2	0.00136998	84.1595	0.000718708	45.3993	0.00201197	126.313
257.624	27.805	51393.4	23415.3	0.00136867	84.4488	0.000717874	45.557	0.00200987	126.757
257.624	27.805	51546.6	23543.1	0.00136734	84.7601	0.000717029	45.7264	0.00200775	127.238
258.165	27.8628	51626.6	23609.8	0.00136806	84.9223	0.000717349	45.8141	0.00200937	127.488
258.096	27.8555	51666.9	23643.5	0.0013667	85.0036	0.000716483	45.8579	0.00200721	127.613
257.914	27.8361	51824	23774.5	0.00136532	85.314	0.000715608	46.0247	0.00200502	128.095
257.654	27.8084	51967.8	23894.5	0.00136393	85.5952	0.000714723	46.1755	0.00200282	128.529
257.21	27.7608	52100.8	24005.5	0.00136253	85.851	0.000713829	46.312	0.00200059	128.919
256.556	27.691	52225.9	24109.9	0.00136111	86.0826	0.000712928	46.4357	0.00199835	129.275
255.856	27.6161	52346.5	24210.6	0.00135969	86.2981	0.000712019	46.5495	0.00199609	129.606
255.27	27.5534	52466.5	24310.8	0.00135825	86.5037	0.000711105	46.6578	0.00199382	129.92
254.959	27.5202	52589.8	24413.8	0.00135681	86.7038	0.000710185	46.7627	0.00199154	130.228
255.019	27.5267	52719.7	24522.5	0.00135536	86.9034	0.000709262	46.8682	0.00198926	130.534
255.341	27.5613	52858.9	24639.1	0.0013539	87.1049	0.000708335	46.9751	0.00198698	130.843
255.784	27.6088	53009.9	24765.5	0.00135244	87.3101	0.000707405	47.0833	0.00198469	131.158
256.911	27.7293	53098.5	24839.9	0.0013529	87.4337	0.000707607	47.1481	0.00198609	131.347
257.355	27.777	53129.5	24865.9	0.00135141	87.4747	0.000706667	47.1696	0.00198379	131.409
257.627	27.8062	53286.3	24997.9	0.00134992	87.6675	0.000705726	47.27	0.0019815	131.704
257.656	27.8094	53429.8	25118.8	0.00134843	87.834	0.000704785	47.357	0.00197921	131.956
257.534	27.7964	53562.4	25230.7	0.00134694	87.9778	0.000703845	47.4332	0.00197694	132.175
257.366	27.7786	53686.7	25335.7	0.00134545	88.1042	0.000702907	47.5009	0.00197468	132.366
257.259	27.7672	53806.1	25436.8	0.00134396	88.2173	0.000701973	47.5616	0.00197243	132.536
257.318	27.7736	53924.1	25536.8	0.00134247	88.3214	0.000701042	47.6177	0.00197021	132.693
257.641	27.8082	54044.4	25638.9	0.00134099	88.4208	0.000700116	47.671	0.001968	132.842
258.158	27.8637	54170.2	25746	0.00133951	88.5194	0.000699196	47.7227	0.00196582	132.99
258.721	27.9241	54304.6	25860.5	0.00133804	88.6206	0.000698283	47.7759	0.00196367	133.142
259.181	27.9735	54450.4	25984.9	0.00133658	88.7278	0.000697376	47.8335	0.00196154	133.302
259.235	27.9791	54556.5	26075.6	0.0013368	88.8069	0.000697461	47.876	0.0019627	133.42
259.297	27.9858	54567.8	26085.3	0.00133533	88.8159	0.000696555	47.8807	0.00196059	133.433
259.201	27.9756	54723.4	26218.8	0.00133387	88.9297	0.000695658	47.9421	0.00195852	133.605
258.994	27.9536	54864.7	26340.3	0.00133243	89.0371	0.000694772	48	0.00195649	133.766
258.753	27.9278	54994.7	26452.2	0.00133099	89.1405	0.000693898	48.0559	0.0019545	133.922
258.552	27.9064	55116.7	26557.3	0.00132957	89.2437	0.000693035	48.1118	0.00195255	134.077
258.469	27.8976	55234	26658.6	0.00132817	89.3511	0.000692186	48.1699	0.00195064	134.239
258.545	27.9058	55349.6	26758.6	0.00132678	89.4659	0.000691351	48.2315	0.00194879	134.412
258.728	27.9256	55466.4	26859.6	0.00132541	89.5917	0.000690532	48.3002	0.00194699	134.604
258.958	27.9502	55586.7	26963.9	0.00132407	89.7324	0.000689728	48.3766	0.00194524	134.818
259.171	27.9732	55712.7	27073.1	0.00132274	89.8916	0.000688941	48.4634	0.00194355	135.062
259.306	27.9878	55846.2	27189.1	0.00132143	90.077	0.000688172	48.5641	0.00194192	135.34
259.326	27.9901	55988.5	27312.7	0.00132015	90.2921	0.000687422	48.6792	0.00194035	135.656
259.272	27.9843	56139.9	27444.3	0.00131889	90.5332	0.000686692	48.8075	0.00193884	136.011
259.588	28.018	56194.2	27491.6	0.00131892	90.6188	0.000686673	48.8525	0.00193976	136.137
259.47	28.0054	56255.1	27544.7	0.00131766	90.719	0.000685948	48.9046	0.0019383	136.285
259.404	27.9985	56403.3	27673.9	0.0013164	90.9701	0.000685221	49.0353	0.00193688	136.655
259.447	28.0031	56539.3	27792.6	0.00131513	91.2055	0.000684492	49.1569	0.00193549	137.002
259.667	28.0268	56665.6	27902.8	0.00131386	91.4262	0.000683762	49.272	0.00193415	137.328
260.027	28.0654	56784.8	28006.8	0.00131257	91.6347	0.00068303	49.3777	0.00193284	137.636
260.423	28.108	56900	28107.5	0.00131129	91.8348	0.000682297	49.4805	0.00193156	137.931
260.751	28.1433	57014.7	28207.6	0.00131	92.0308	0.000681564	49.5817	0.00193032	138.221
260.908	28.1602	57132.1	28310.2	0.0013087	92.2272	0.00068083	49.6853	0.00192911	138.511
260.751	28.1434	57255.3	28417.9	0.0013074	92.4281	0.000680096	49.7901	0.00192793	138.807
260.349	28.1005	57387	28533.2	0.0013061	92.6369	0.000679363	49.8978	0.00192677	139.115
259.916	28.0542	57529.5	28657.9	0.00130479	92.856	0.00067863	50.0109	0.00192565	139.439
259.547	28.0145	57638.8	28753.7	0.00130477	93.0229	0.000678563	50.0967	0.00192638	139.685
259.025	27.9587	57644	28758.3	0.00130347	93.0307	0.000677829	50.101	0.00192527	139.697
258.992	27.9552	57797.3	28892.8	0.00130216	93.2509	0.000677096	50.2129	0.00192419	140.022
259.685	28.0294	57937.6	29016	0.00130085	93.4472	0.000676366	50.3125	0.00192313	140.312
260.921	28.162	58066.9	29129.6	0.00129955	93.6244	0.000675637	50.4028	0.00192209	140.574
262.343	28.3143	58187.5	29235.6	0.00129824	93.7874	0.000674911	50.4851	0.00192108	140.814
263.592	28.4481	58302.5	29336.9	0.00129694	93.9415	0.000674187	50.5627	0.00192008	141.042
264.309	28.5251	58416.1	29437	0.00129564	94.093	0.000673466	50.6411	0.00191911	141.266
264.281	28.5221	58532.2	29539.2	0.00129434	94.2474	0.000672749	50.7195	0.00191815	141.494
263.747	28.4649	58654.1	29646.7	0.00129304	94.4099	0.000672035	50.8011	0.00191721	141.735
263.027	28.3879	58784.8	29762.1	0.00129175	94.5849	0.000671326	50.8911	0.00191628	141.994
262.443	28.3255	58927.4	29887.9	0.00129046	94.7768	0.00067062	50.9899	0.00191537	142.279
261.954	28.2728	59008.2	29959.4	0.00129046	94.8868	0.000670528	51.0464	0.00191593	142.442
261.792	28.2555	59041	29988.4	0.00128918	94.9323	0.000669826	51.07	0.00191502	142.509
262.218	28.3012	59188.3	30118.9	0.00128791	95.1393	0.000669129	51.1762	0.00191412	142.817
263.025	28.3877	59321.6	30236.9	0.00128664	95.3299	0.000668438	51.276	0.00191324	143.1
263.984	28.4906	59443.8	30345.3	0.00128538	95.5083	0.000667752	51.3701	0.00191236	143.366
264.869	28.5854	59558.9	30447.4	0.00128413	95.6799	0.000667071	51.4612	0.00191149	143.621
265.45	28.6477	59671.7	30547.4	0.00128288	95.8519	0.000666397	51.5511	0.00191062	143.877
265.658	28.6701	59787.1	30649.8	0.00128165	96.0327	0.00066573	51.6434	0.00190977	144.147
265.646	28.6687	59909.9	30758.8	0.00128042	96.2302	0.000665069	51.7439	0.00190891	144.441
265.516	28.655	60043.6	30877.6	0.0012792	96.452	0.000664415	51.8555	0.00190806	144.772
265.376	28.64	60191.2	31008.7	0.001278	96.7047	0.000663769	51.9815	0.00190721	145.15
265.633	28.6673	60217.4	31032	0.00127803	96.7514	0.000663667	52.0056	0.00190762	145.22
265.698	28.6744	60304.2	31109.2	0.00127684	96.9107	0.000663028	52.0848	0.00190676	145.458
265.816	28.687	60443.3	31233.1	0.00127566	97.1737	0.000662397	52.2153	0.0019059	145.851
265.95	28.7014	60569.9	31345.8	0.00127449	97.4192	0.000661774	52.338	0.00190503	146.218
266.055	28.7128	60687.3	31450.3	0.00127333	97.6524	0.00066116	52.4576	0.00190416	146.567
266.087	28.7163	60800.1	31550.7	0.00127219	97.8809	0.000660554	52.574	0.00190329	146.909
266.001	28.7071	60913.4	31651.6	0.00127105	98.1135	0.000659958	52.6927	0.00190241	147.258
265.751	28.6804	61032.5	31757.5	0.00126994	98.3601	0.000659371	52.8192	0.00190152	147.628
265.367	28.6393	61162	31872.8	0.00126883	98.6289	0.000658794	52.9575	0.00190063	148.03
264.917	28.5912	61305.6	32000.6	0.00126774	98.9253	0.000658227	53.1109	0.00189972	148.475
265.847	28.6906	61354	32043.8	0.00126781	99.0273	0.000658122	53.1639	0.00190001	148.628
265.784	28.6839	61418.4	32101.2	0.00126674	99.1609	0.000657564	53.2334	0.00189908	148.828
265.695	28.6744	61560.1	32227.5	0.00126568	99.4493	0.000657017	53.3813	0.00189814	149.261
265.53	28.6568	61688.4	32341.9	0.00126464	99.7025	0.00065648	53.5101	0.00189719	149.641
265.296	28.6318	61806.7	32447.4	0.00126362	99.9268	0.000655955	53.6248	0.00189622	149.977
265.068	28.6075	61919.6	32548.1	0.00126261	100.13	0.000655441	53.7289	0.00189523	150.282
264.921	28.5918	62032.1	32648.6	0.00126162	100.321	0.000654939	53.8256	0.00189422	150.569
264.929	28.5927	62149.7	32753.5	0.00126065	100.507	0.000654448	53.9213	0.0018932	150.848
265.168	28.6184	62277	32867.3	0.0012597	100.691	0.00065397	54.0172	0.00189215	151.125
265.589	28.6635	62417.8	32993.2	0.00125876	100.876	0.000653504	54.1126	0.00189109	151.402
267.261	28.8424	62480.9	33049.7	0.00125884	100.963	0.000653393	54.1579	0.00189126	151.533
267.146	28.8302	62530.1	33093.8	0.00125793	101.023	0.000652938	54.1894	0.00189016	151.624
267.016	28.8162	62672	33221.2	0.00125703	101.178	0.000652496	54.2692	0.00188904	151.856
266.874	28.8011	62799.5	33335.8	0.00125615	101.298	0.000652067	54.3314	0.00188789	152.037
266.699	28.7824	62916.4	33441	0.0012553	101.391	0.000651651	54.3799	0.00188671	152.177
266.489	28.76	63027.9	33541.4	0.00125446	101.464	0.000651249	54.4177	0.0018855	152.287
266.275	28.7372	63139.8	33642.4	0.00125364	101.523	0.000650861	54.4479	0.00188426	152.375
266.09	28.7174	63257.7	33748.9	0.00125285	101.57	0.00065049	54.4722	0.00188301	152.447
265.966	28.7041	63386.4	33865.3	0.00125208	101.608	0.000650142	54.4912	0.00188174	152.504
265.882	28.6953	63529.3	33995	0.00125134	101.635	0.000649816	54.5049	0.00188048	152.545
265.41	28.6445	63560	34022.8	0.0012514	101.644	0.000649687	54.5095	0.00188053	152.559
265.278	28.6304	63640	34095.6	0.00125068	101.662	0.000649377	54.5181	0.00187925	152.585
265.22	28.6242	63775.6	34219.1	0.00124999	101.683	0.000649087	54.5284	0.00187795	152.617
265.292	28.632	63898.2	34331	0.00124931	101.698	0.000648816	54.5355	0.00187665	152.64
265.553	28.66	64011.7	34434.7	0.00124866	101.71	0.000648563	54.5409	0.00187535	152.658
266.136	28.7225	64121.1	34534.8	0.00124803	101.721	0.000648327	54.5461	0.00187403	152.675
267.004	28.8156	64232	34636.4	0.00124742	101.734	0.000648109	54.5523	0.00187271	152.695
267.955	28.9175	64349.7	34744.5	0.00124683	101.752	0.000647907	54.5609	0.00187138	152.722
268.785	29.0065	64479.1	34863.4	0.00124626	101.779	0.000647719	54.5738	0.00187005	152.761
269.254	29.0564	64588	34963.6	0.00124626	101.807	0.000647561	54.5876	0.00187	152.803
269.774	29.1122	64588.6	34964.1	0.0012457	101.807	0.000647383	54.5878	0.00186865	152.804
269.646	29.0985	64732.4	35096.8	0.00124515	101.859	0.000647218	54.6139	0.00186729	152.883
269.048	29.0345	64859.7	35214.2	0.00124463	101.915	0.000647067	54.6422	0.00186592	152.966
268.284	28.9528	64974.6	35320.4	0.00124411	101.976	0.000646928	54.6728	0.00186454	153.056
267.656	28.8856	65083.3	35420.9	0.00124361	102.043	0.0006468	54.7069	0.00186316	153.157
267.468	28.8654	65192.7	35522.1	0.00124313	102.122	0.000646683	54.7469	0.00186177	153.275
267.833	28.9046	65309.6	35630.4	0.00124266	102.219	0.000646576	54.7965	0.00186037	153.419
268.55	28.9815	65440.4	35751.5	0.0012422	102.342	0.000646478	54.8595	0.00185897	153.603
268.807	29.0087	65514.3	35820.1	0.00124212	102.407	0.000646281	54.893	0.00185881	153.701
269.809	29.1161	65549.2	35852.4	0.00124166	102.442	0.000646185	54.9108	0.00185739	153.753
270.775	29.2197	65685.9	35979.3	0.00124121	102.595	0.000646097	54.9879	0.00185595	153.981
271.496	29.2969	65807.3	36092	0.00124078	102.746	0.000646016	55.0647	0.00185451	154.207
271.961	29.3467	65918.6	36195.4	0.00124035	102.899	0.000645942	55.1429	0.00185306	154.436
272.309	29.3841	66026.3	36295.4	0.00123993	103.063	0.000645873	55.2263	0.00185161	154.68
272.557	29.4107	66136.8	36398.1	0.00123952	103.246	0.000645809	55.3193	0.00185014	154.954
272.72	29.4282	66255.9	36508.8	0.00123912	103.46	0.000645749	55.4272	0.00184867	155.274
272.813	29.4382	66388.4	36631.8	0.00123872	103.715	0.000645693	55.556	0.00184719	155.654
272.921	29.4496	66455.5	36694.3	0.00123855	103.837	0.000645452	55.6182	0.00184693	155.837
272.822	29.439	66496.8	36732.6	0.00123815	103.917	0.000645392	55.6588	0.00184543	155.956
272.58	29.4132	66633.4	36859.7	0.00123775	104.195	0.000645333	55.798	0.00184392	156.372
272.27	29.38	66756	36973.7	0.00123736	104.455	0.000645276	55.929	0.0018424	156.76
271.967	29.3476	66868.6	37078.3	0.00123697	104.701	0.00064522	56.0525	0.00184087	157.126
271.744	29.3238	66976.5	37178.6	0.00123658	104.939	0.000645163	56.1726	0.00183933	157.482
271.595	29.3079	67085.8	37280.2	0.0012362	105.182	0.000645106	56.2962	0.00183779	157.844
271.469	29.2944	67203.4	37389.4	0.00123581	105.44	0.000645048	56.4283	0.00183624	158.229
271.378	29.2847	67335	37511.6	0.00123543	105.724	0.000644987	56.5731	0.00183468	158.652
272.331	29.3866	67404.2	37576	0.00123517	105.872	0.000644703	56.65	0.00183431	158.872
272.689	29.425	67443.5	37612.4	0.00123478	105.953	0.000644633	56.6925	0.00183273	158.993
272.885	29.446	67579.1	37738.5	0.00123439	106.226	0.000644559	56.8345	0.00183114	159.399
272.846	29.4418	67698.8	37849.8	0.001234	106.456	0.000644481	56.9526	0.00182953	159.741
272.656	29.4216	67808.4	37951.7	0.0012336	106.656	0.000644398	57.0542	0.00182793	160.038
272.422	29.3965	67916.5	38052.2	0.0012332	106.84	0.00064431	57.148	0.00182631	160.312
272.25	29.3782	68031.7	38159.3	0.0012328	107.024	0.000644216	57.2411	0.00182468	160.584
272.247	29.3779	68161.8	38280.3	0.0012324	107.215	0.000644115	57.339	0.00182304	160.867
272.429	29.3972	68227.6	38341.6	0.00123209	107.314	0.0006438	57.3898	0.00182259	161.013
272.757	29.4324	68270.2	38381.3	0.00123167	107.372	0.000643685	57.4194	0.00182093	161.1
273.393	29.5006	68403.3	38505.5	0.00123125	107.539	0.000643562	57.504	0.00181926	161.345
274.18	29.5849	68520.3	38614.6	0.00123082	107.671	0.000643431	57.5724	0.00181759	161.54
274.96	29.6685	68628.4	38715.5	0.00123039	107.781	0.00064329	57.629	0.0018159	161.701
275.578	29.7348	68737	38817	0.00122995	107.88	0.000643139	57.6799	0.00181421	161.845
276.039	29.7842	68856	38928.3	0.0012295	107.976	0.000642977	57.7295	0.0018125	161.985
276.447	29.828	68993.4	39056.9	0.00122905	108.075	0.000642803	57.7804	0.00181079	162.129
277.579	29.949	69003.5	39066.4	0.0012287	108.083	0.000642467	57.7846	0.00181025	162.139
277.86	29.9791	69101.4	39158.3	0.00122823	108.149	0.000642277	57.8181	0.00180852	162.235
278.056	30.0001	69222.1	39271.7	0.00122775	108.224	0.000642075	57.8566	0.00180677	162.343
278.178	30.0132	69330.7	39373.9	0.00122727	108.29	0.000641859	57.8898	0.00180502	162.437
278.193	30.0149	69437.5	39474.5	0.00122677	108.354	0.00064163	57.9226	0.00180326	162.529
278.093	30.0043	69552.7	39583.2	0.00122627	108.427	0.000641386	57.9595	0.00180149	162.634
277.93	29.9868	69684.1	39707.2	0.00122575	108.518	0.000641127	58.0052	0.00179971	162.763
277.857	29.9788	69724.6	39745.6	0.00122539	108.546	0.000640785	58.0196	0.00179911	162.804
277.485	29.939	69790.9	39808.3	0.00122486	108.597	0.000640507	58.0452	0.00179731	162.877
277.222	29.9109	69917.9	39928.7	0.00122432	108.708	0.000640212	58.1012	0.00179548	163.038
277.091	29.897	70030.5	40035.5	0.00122378	108.821	0.000639899	58.1581	0.00179358	163.202
277.031	29.8906	70136.1	40135.8	0.00122323	108.942	0.000639568	58.2188	0.00179163	163.378
277.007	29.888	70244	40238.3	0.00122267	109.082	0.00063922	58.289	0.00178962	163.582
276.985	29.8857	70362.9	40351.3	0.00122212	109.255	0.000638856	58.3753	0.00178755	163.836
276.93	29.8799	70499.8	40481.6	0.00122156	109.475	0.000638477	58.4866	0.00178544	164.158
276.731	29.8584	70503.6	40485.1	0.0012212	109.481	0.000638138	58.4902	0.00178479	164.167
276.583	29.8426	70606.1	40582.9	0.00122064	109.659	0.000637744	58.5795	0.00178262	164.428
276.271	29.8092	70725	40696.2	0.00122007	109.881	0.000637335	58.6927	0.00178041	164.754
275.976	29.7776	70832.6	40798.8	0.0012195	110.093	0.000636914	58.8022	0.00177815	165.066
275.876	29.767	70937.7	40899.1	0.00121892	110.31	0.000636481	58.9142	0.00177586	165.384
276.15	29.7964	71049.9	41006.1	0.00121834	110.548	0.000636037	59.0363	0.00177353	165.734
276.971	29.8844	71177.7	41127.9	0.00121776	110.823	0.000635583	59.1758	0.00177117	166.139
276.87	29.8734	71222.6	41170.8	0.00121742	110.919	0.000635257	59.2248	0.00177047	166.279
277.995	29.994	71283.8	41229.3	0.00121684	111.05	0.000634793	59.2909	0.00176806	166.472
279.272	30.1308	71407.8	41347.7	0.00121626	111.313	0.000634321	59.4237	0.00176563	166.858
280.474	30.2597	71516.7	41451.7	0.00121567	111.539	0.000633841	59.5399	0.00176318	167.19
281.375	30.3563	71621.6	41552	0.00121508	111.75	0.000633354	59.6496	0.00176071	167.498
281.891	30.4117	71735.1	41660.4	0.0012145	111.967	0.000632861	59.7618	0.00175821	167.816
282.172	30.4418	71867.5	41786.9	0.00121391	112.208	0.000632362	59.8855	0.00175571	168.166
281.516	30.3713	71881.7	41800.6	0.00121358	112.233	0.000632054	59.8991	0.00175496	168.204
281.758	30.3973	71973.4	41888.4	0.00121299	112.389	0.000631552	59.9804	0.00175243	168.43
281.986	30.4219	72091	42001.1	0.0012124	112.575	0.000631046	60.0765	0.00174989	168.699
282.277	30.4531	72196.6	42102.3	0.00121182	112.729	0.000630538	60.1557	0.00174735	168.922
282.746	30.5034	72302.9	42204.3	0.00121123	112.872	0.000630027	60.2279	0.0017448	169.127
283.342	30.5673	72422.6	42319.2	0.00121064	113.018	0.000629515	60.3017	0.00174225	169.336
282.372	30.4632	72493.1	42387	0.00121033	113.103	0.00062923	60.3451	0.00174148	169.459
282.613	30.4892	72528.4	42421	0.00120974	113.142	0.000628719	60.3648	0.00173892	169.514
282.709	30.4995	72654.2	42542.2	0.00120915	113.267	0.000628208	60.4276	0.00173637	169.691
282.577	30.4854	72762.6	42646.6	0.00120857	113.365	0.000627699	60.4764	0.00173382	169.826
282.083	30.4326	72866.6	42747	0.00120798	113.449	0.000627191	60.5186	0.00173129	169.943
281.282	30.3468	72981	42857.4	0.0012074	113.533	0.000626686	60.5604	0.00172878	170.059
280.269	30.2381	73076.5	42949.8	0.0012071	113.603	0.000626427	60.5952	0.00172798	170.154
279.78	30.1859	73086.2	42959.1	0.00120652	113.609	0.000625927	60.5987	0.00172547	170.163
279.356	30.1405	73216.8	43085.8	0.00120594	113.691	0.000625432	60.6392	0.00172298	170.273
279.094	30.1125	73327.7	43193.3	0.00120537	113.757	0.000624941	60.672	0.00172051	170.361
278.955	30.0977	73430.6	43293.3	0.00120479	113.817	0.000624457	60.7019	0.00171808	170.441
278.875	30.0892	73541.5	43401.1	0.00120422	113.883	0.000623979	60.735	0.00171567	170.528
279.2	30.1238	73643.9	43500.8	0.00120393	113.944	0.000623746	60.7654	0.00171485	170.609
279.187	30.1225	73646.2	43503.1	0.00120337	113.945	0.000623277	60.7664	0.00171246	170.611
279.337	30.1386	73777	43630.7	0.0012028	114.034	0.000622816	60.8101	0.00171011	170.729
279.756	30.1835	73887.3	43738.4	0.00120224	114.114	0.000622364	60.8508	0.0017078	170.838
280.623	30.2765	73989.6	43838.4	0.00120169	114.197	0.000621921	60.8925	0.00170553	170.95
281.869	30.41	74098.3	43944.9	0.00120113	114.293	0.000621489	60.9408	0.0017033	171.083
283.224	30.5551	74226.5	44070.4	0.00120059	114.419	0.000621068	61.0034	0.00170112	171.257
283.6	30.5953	74237.1	44080.8	0.0012003	114.429	0.000620863	61.0091	0.00170028	171.271
284.754	30.719	74330.5	44172.5	0.00119976	114.532	0.000620455	61.0598	0.00169814	171.414
285.432	30.7916	74441.2	44281.2	0.00119922	114.664	0.000620059	61.1255	0.00169605	171.599
285.532	30.8023	74542.9	44381.2	0.00119868	114.793	0.000619677	61.1902	0.00169402	171.781
285.244	30.7715	74653	44489.4	0.00119815	114.941	0.000619308	61.2641	0.00169205	171.989
285.12	30.7581	74745.1	44580.1	0.00119787	115.069	0.000619125	61.3278	0.0016912	172.17
284.409	30.682	74756.8	44591.6	0.00119735	115.086	0.000618772	61.3366	0.00168928	172.194
283.677	30.6036	74883.5	44716.4	0.00119683	115.275	0.000618434	61.43	0.00168742	172.462
283.133	30.5454	74990.4	44821.8	0.00119632	115.437	0.000618112	61.5105	0.00168564	172.691
282.808	30.5106	75092.2	44922.2	0.00119581	115.591	0.000617806	61.5873	0.00168393	172.909
282.564	30.4845	75206.2	45034.7	0.00119531	115.762	0.000617518	61.6718	0.00168229	173.15
282.705	30.4995	75271	45098.6	0.00119503	115.863	0.000617352	61.7223	0.00168141	173.293
282.673	30.4961	75309.9	45137	0.00119453	115.922	0.000617081	61.7518	0.00167983	173.376
282.638	30.4924	75428.8	45254.5	0.00119404	116.094	0.000616829	61.8373	0.00167834	173.62
282.529	30.4808	75531.5	45356	0.00119356	116.235	0.000616597	61.9077	0.00167693	173.818
282.32	30.4584	75636.3	45459.6	0.00119308	116.368	0.000616384	61.9742	0.0016756	174.004
282.057	30.4303	75761.1	45583	0.00119261	116.512	0.000616192	62.0456	0.00167437	174.203
282.793	30.509	75772.6	45594.4	0.00119234	116.526	0.000616034	62.0531	0.00167345	174.223
282.562	30.4843	75864.6	45685.6	0.00119188	116.627	0.000615861	62.1027	0.00167229	174.362
282.303	30.4566	75971.9	45791.9	0.00119142	116.731	0.000615709	62.1542	0.00167123	174.503
282.022	30.4265	76073.2	45892.4	0.00119097	116.816	0.00061558	62.1964	0.00167027	174.618
281.664	30.3882	76189.4	46007.8	0.00119054	116.9	0.00061548	62.2375	0.00166942	174.728
281.861	30.4091	76230.4	46048.5	0.00119026	116.932	0.000615322	62.2535	0.00166848	174.77
281.17	30.3352	76292.8	46110.7	0.00118984	116.973	0.000615253	62.2738	0.00166776	174.825
280.463	30.2595	76403.4	46220.8	0.00118945	117.037	0.000615217	62.3046	0.00166719	174.905
279.856	30.1945	76503.7	46320.8	0.00118907	117.088	0.000615213	62.3293	0.00166675	174.968
279.462	30.1523	76616.3	46433.3	0.00118871	117.14	0.00061524	62.3545	0.00166645	175.032
278.893	30.0913	76666.6	46483.6	0.00118843	117.166	0.000615072	62.3674	0.00166544	175.064
278.64	30.0642	76719.3	46536.3	0.00118809	117.192	0.000615121	62.3802	0.00166523	175.097
278.567	30.0564	76830.7	46648	0.00118776	117.249	0.000615197	62.4076	0.00166514	175.168
278.643	30.0645	76930.3	46748	0.00118744	117.303	0.0006153	62.4342	0.00166516	175.235
278.838	30.0854	77041.9	46860.1	0.00118714	117.369	0.000615427	62.4669	0.00166529	175.32
278.545	30.0539	77093.2	46911.7	0.00118686	117.403	0.000615235	62.4841	0.00166419	175.365
278.767	30.0777	77144.2	46963.1	0.00118657	117.441	0.000615375	62.5028	0.00166439	175.415
279.116	30.1151	77256	47075.9	0.0011863	117.534	0.000615537	62.5489	0.00166468	175.54
279.628	30.17	77355.2	47176.1	0.00118603	117.626	0.000615719	62.5954	0.00166505	175.665
280.178	30.2289	77462.1	47284.1	0.00118578	117.735	0.00061592	62.651	0.00166551	175.815
279.839	30.1925	77539.4	47362.4	0.0011855	117.823	0.000615692	62.6957	0.00166429	175.936
280.094	30.2198	77563.6	47386.8	0.00118525	117.852	0.000615899	62.7109	0.00166479	175.977
280.207	30.2319	77681.4	47506.3	0.00118502	118.008	0.000616121	62.7894	0.00166535	176.196
280.16	30.2268	77781.6	47607.8	0.00118479	118.147	0.000616357	62.8593	0.00166599	176.391
280.004	30.2102	77884.9	47712.7	0.00118456	118.294	0.000616606	62.9335	0.00166668	176.599
280.224	30.2336	77974.7	47803.9	0.00118429	118.436	0.000616332	63.0045	0.0016653	176.8
280.184	30.2293	77986.3	47815.7	0.00118407	118.455	0.00061658	63.0142	0.00166601	176.826
280.054	30.2155	78106.2	47937.6	0.00118386	118.647	0.000616837	63.1103	0.00166676	177.1
279.781	30.1863	78206.8	48039.9	0.00118365	118.807	0.000617104	63.1906	0.00166755	177.326
279.233	30.1276	78308.9	48143.7	0.00118345	118.964	0.000617377	63.2699	0.00166838	177.549
280.479	30.2609	78403.2	48239.7	0.00118317	119.125	0.000617048	63.3506	0.00166683	177.778
279.337	30.1385	78410.2	48246.8	0.00118297	119.136	0.000617313	63.3569	0.00166764	177.795
278.106	30.0067	78530.8	48369.7	0.00118277	119.323	0.000617583	63.4503	0.00166849	178.06
277.109	29.9	78631.2	48471.9	0.00118257	119.468	0.000617857	63.5235	0.00166935	178.266
276.668	29.8528	78733.3	48575.9	0.00118238	119.604	0.000618133	63.5923	0.00167023	178.457
277.037	29.8922	78828.3	48672.6	0.0011821	119.745	0.000617742	63.6636	0.00166848	178.657
277.473	29.9388	78834.5	48678.9	0.0011819	119.753	0.000618003	63.6682	0.00166932	178.669
278.645	30.0644	78955.3	48802	0.0011817	119.899	0.000618264	63.7418	0.00167016	178.873
280.114	30.2217	79055.7	48904.5	0.00118149	120.004	0.000618523	63.7954	0.00167101	179.02
281.439	30.3636	79157.3	49008.1	0.00118128	120.095	0.00061878	63.8411	0.00167185	179.144
282.705	30.4992	79253.8	49106.6	0.001181	120.192	0.000618323	63.8904	0.00166989	179.279
283.415	30.5752	79258.3	49111.2	0.00118079	120.196	0.00061856	63.8925	0.00167067	179.284
283.018	30.5327	79379	49234.5	0.00118058	120.274	0.000618791	63.932	0.00167144	179.388
281.886	30.4116	79478.7	49336.5	0.00118035	120.321	0.000619017	63.9559	0.00167218	179.448
280.495	30.2625	79581.7	49441.8	0.00118012	120.351	0.000619236	63.9711	0.0016729	179.481
280.615	30.2753	79654.5	49516.4	0.00117984	120.377	0.00061871	63.9847	0.00167074	179.513
279.167	30.1202	79682.9	49545.6	0.0011796	120.382	0.000618904	63.9873	0.00167138	179.518
278.472	30.0458	79794.8	49660.4	0.00117936	120.381	0.000619089	63.9869	0.00167199	179.505
278.84	30.0852	79892.1	49760.4	0.0011791	120.364	0.000619263	63.9785	0.00167256	179.47
279.918	30.2007	80004.8	49876.4	0.00117883	120.327	0.000619425	63.9601	0.00167308	179.404
280.74	30.2886	80024.9	49897.1	0.00117855	120.321	0.000618832	63.9575	0.00167071	179.393
281.964	30.4196	80105.8	49980.6	0.00117827	120.288	0.000618967	63.9407	0.00167114	179.335
282.969	30.5273	80205.3	50083.4	0.00117798	120.236	0.000619088	63.9149	0.00167152	179.248
283.322	30.5651	80307.5	50189.2	0.00117767	120.175	0.000619194	63.8844	0.00167184	179.148
284.594	30.7012	80371	50255	0.00117739	120.141	0.000618552	63.8671	0.00166932	179.09
283.845	30.621	80407.8	50293.3	0.00117707	120.119	0.000618629	63.8564	0.00166954	179.054
282.419	30.4684	80515.3	50405	0.00117674	120.056	0.00061869	63.8249	0.00166969	178.95
280.762	30.2909	80611.5	50505.3	0.00117639	120.005	0.000618732	63.7993	0.00166977	178.864
279.319	30.1364	80724.5	50623.2	0.00117602	119.955	0.000618757	63.7746	0.00166978	178.779
279.922	30.2008	80743.7	50643.3	0.00117574	119.947	0.000618057	63.771	0.00166709	178.766
278.92	30.0936	80823.5	50726.7	0.00117535	119.926	0.000618051	63.7604	0.00166698	178.726
278.719	30.072	80923.2	50831.2	0.00117495	119.917	0.000618024	63.756	0.0016668	178.703
279.013	30.1035	81020.9	50933.7	0.00117453	119.928	0.000617976	63.7621	0.00166652	178.71
279.067	30.1092	81115.9	51033.4	0.00117424	119.943	0.000617238	63.77	0.00166372	178.723
279.416	30.1466	81119.5	51037.1	0.0011738	119.945	0.000617159	63.771	0.00166333	178.725
279.934	30.2021	81236.1	51159.8	0.00117334	120.018	0.000617058	63.8082	0.00166285	178.823
280.483	30.261	81332.4	51261.2	0.00117285	120.103	0.000616933	63.8514	0.00166226	178.94
281.269	30.3451	81434	51368.2	0.00117234	120.219	0.000616784	63.9102	0.00166158	179.102
281.153	30.3325	81494.6	51432.1	0.00117205	120.289	0.000616009	63.9459	0.00165868	179.2
282.38	30.464	81532.5	51472.1	0.00117152	120.341	0.000615829	63.9727	0.00165787	179.274
283.675	30.6028	81638.4	51583.8	0.00117097	120.51	0.000615624	64.0589	0.00165696	179.515
284.7	30.7126	81733.5	51684	0.00117038	120.679	0.000615392	64.1451	0.00165593	179.757
285.113	30.7569	81846.1	51802.9	0.00116978	120.894	0.000615133	64.2551	0.00165479	180.066
285.443	30.792	81858.3	51815.7	0.00116948	120.917	0.000614338	64.2672	0.00165184	180.099
285.091	30.7544	81944.8	51907.1	0.00116885	121.089	0.00061405	64.3555	0.00165058	180.346
284.135	30.652	82041.3	52008.9	0.00116818	121.284	0.000613732	64.4564	0.00164919	180.627
282.946	30.5246	82143.8	52117	0.00116748	121.491	0.000613383	64.5626	0.00164768	180.924
283.817	30.6178	82189.7	52165.5	0.00116719	121.582	0.000612583	64.6088	0.00164473	181.054
282.973	30.5274	82242.7	52221.5	0.00116646	121.683	0.000612206	64.6605	0.00164312	181.2
282.509	30.4779	82343.6	52328	0.00116569	121.867	0.000611801	64.7546	0.00164139	181.462
282.556	30.4832	82441.2	52431.2	0.00116489	122.033	0.00061137	64.8399	0.00163956	181.699
283.542	30.5887	82510.5	52504.4	0.0011646	122.146	0.000610578	64.8975	0.00163665	181.859
283.68	30.6038	82540.3	52536	0.00116378	122.19	0.000610127	64.9203	0.00163474	181.921
283.878	30.6253	82645.8	52647.5	0.00116293	122.329	0.000609652	64.9918	0.00163274	182.116
284.005	30.6393	82740.9	52748.3	0.00116205	122.44	0.000609156	65.0483	0.00163065	182.27
284.112	30.6506	82828.3	52840.8	0.00116176	122.534	0.000608382	65.0962	0.00162783	182.4
283.882	30.6263	82840.2	52853.4	0.00116086	122.545	0.000607873	65.102	0.00162569	182.415
283.464	30.5819	82950.3	52970.2	0.00115994	122.632	0.000607344	65.1463	0.00162347	182.532
282.906	30.5224	83044.5	53070.3	0.00115899	122.697	0.000606798	65.1793	0.00162118	182.616
282.296	30.4574	83157.8	53190.7	0.00115802	122.765	0.000606234	65.2144	0.00161882	182.704
282.306	30.4584	83159.9	53193	0.00115775	122.766	0.0006055	65.2152	0.00161618	182.705
281.779	30.4022	83256	53295.3	0.00115676	122.815	0.000604933	65.2398	0.0016138	182.765
281.38	30.3599	83350.1	53395.7	0.00115576	122.861	0.000604351	65.2636	0.00161137	182.822
281.129	30.3332	83456.4	53509.1	0.00115474	122.916	0.000603755	65.2917	0.00160888	182.891
281.677	30.3919	83480.6	53535	0.00115448	122.927	0.000603061	65.2978	0.0016064	182.905
281.525	30.3759	83554.6	53614.1	0.00115345	122.968	0.000602468	65.3182	0.00160392	182.955
281.421	30.3651	83649.6	53715.9	0.0011524	123.028	0.000601864	65.3484	0.0016014	183.032
281.35	30.3578	83751.8	53825.4	0.00115134	123.103	0.00060125	65.3863	0.00159884	183.13
281.982	30.4255	83788.9	53865.2	0.00115109	123.13	0.000600603	65.4001	0.00159654	183.165
281.842	30.4107	83849.5	53930.3	0.00115002	123.181	0.000599997	65.426	0.00159401	183.233
281.701	30.3959	83946.4	54034.5	0.00114894	123.277	0.000599384	65.4741	0.00159145	183.363
281.549	30.38	84044.7	54140.2	0.00114786	123.388	0.000598764	65.5298	0.00158886	183.514
281.897	30.4172	84096.8	54196.2	0.00114762	123.446	0.00059817	65.5596	0.00158677	183.594
281.689	30.3953	84142.2	54245.2	0.00114653	123.504	0.000597562	65.5886	0.00158423	183.673
281.592	30.3852	84240.9	54351.5	0.00114543	123.641	0.00059695	65.6576	0.00158167	183.863
281.668	30.3936	84338	54456.3	0.00114433	123.787	0.000596334	65.7308	0.00157909	184.066
281.807	30.4085	84388.4	54510.7	0.00114411	123.863	0.000595798	65.7692	0.00157723	184.171
281.99	30.4284	84435.8	54561.9	0.00114301	123.938	0.000595198	65.8074	0.00157472	184.277
282.311	30.463	84533.2	54667.2	0.0011419	124.101	0.000594598	65.8885	0.0015722	184.505
282.759	30.5114	84630.9	54772.9	0.0011408	124.269	0.000593996	65.9722	0.00156968	184.74
282.843	30.5203	84678.5	54824.3	0.0011406	124.351	0.00059352	66.0139	0.00156805	184.856
283.27	30.5664	84728.2	54878.3	0.00113949	124.44	0.000592938	66.0584	0.0015656	184.98
283.74	30.617	84825.4	54983.6	0.00113839	124.613	0.000592358	66.146	0.00156316	185.223
284.27	30.6741	84922.8	55089.2	0.00113729	124.786	0.000591779	66.2329	0.00156072	185.465
283.645	30.6071	84968.2	55138.5	0.0011371	124.868	0.000591365	66.2743	0.00155933	185.58
284.135	30.6599	85020.2	55194.9	0.00113601	124.96	0.000590808	66.3209	0.00155698	185.709
284.697	30.7204	85116.1	55299.2	0.00113492	125.129	0.000590255	66.4055	0.00155464	185.945
285.298	30.7851	85215.1	55406.9	0.00113384	125.299	0.000589706	66.4909	0.00155231	186.183
284.681	30.7189	85249	55443.8	0.00113367	125.359	0.000589354	66.521	0.00155116	186.266
285.275	30.7828	85312.5	55512.9	0.0011326	125.468	0.00058883	66.5754	0.00154893	186.419
285.817	30.8412	85405.8	55614.7	0.00113153	125.626	0.00058831	66.6541	0.00154672	186.638
286.38	30.9019	85509.2	55727.4	0.00113047	125.797	0.000587797	66.7396	0.00154454	186.876
285.526	30.8103	85526.5	55746.3	0.00113032	125.826	0.000587506	66.7548	0.00154361	186.917
285.636	30.8224	85606.2	55833.4	0.00112928	125.96	0.000587019	66.8223	0.00154153	187.103
285.716	30.8314	85697.8	55933.6	0.00112825	126.111	0.000586538	66.8991	0.00153947	187.313
284.552	30.7066	85793.3	56038.1	0.00112811	126.274	0.000586288	66.982	0.0015387	187.54
284.546	30.7063	85794.8	56039.7	0.00112709	126.276	0.000585833	66.9835	0.00153674	187.543
284.813	30.7352	85903	56158.3	0.00112609	126.458	0.000585387	67.0756	0.00153481	187.796
285.237	30.7809	85994.4	56258.5	0.0011251	126.61	0.000584949	67.1524	0.00153292	188.008
284.919	30.7468	86074	56345.9	0.00112497	126.749	0.000584754	67.2227	0.00153235	188.201
285.58	30.8178	86091.1	56364.7	0.001124	126.779	0.000584342	67.238	0.00153056	188.243
286.172	30.8816	86193.7	56477.5	0.00112304	126.958	0.00058394	67.3292	0.00152881	188.491
286.534	30.9207	86286.3	56579.3	0.0011221	127.118	0.000583548	67.4111	0.0015271	188.715
286.312	30.8969	86345.3	56644.2	0.00112199	127.226	0.000583404	67.4663	0.00152672	188.866
286.29	30.8948	86383.1	56685.8	0.00112107	127.296	0.000583037	67.5016	0.0015251	188.963
286.156	30.8808	86479.2	56791.7	0.00112017	127.472	0.000582681	67.5901	0.00152353	189.209
285.906	30.8544	86576.3	56898.7	0.00111929	127.649	0.000582336	67.6794	0.00152201	189.456
285.173	30.7758	86609.9	56935.7	0.00111919	127.714	0.000582236	67.7125	0.00152179	189.547
284.746	30.7303	86672.9	57005.2	0.00111834	127.836	0.000581915	67.774	0.00152036	189.717
284.187	30.6708	86764.6	57106.4	0.0011175	128.01	0.000581606	67.8626	0.00151898	189.961
283.475	30.5949	86869.7	57222.4	0.00111669	128.207	0.000581308	67.9621	0.00151764	190.236
282.684	30.5101	86874.8	57228	0.0011166	128.217	0.000581245	67.9676	0.00151756	190.25
281.812	30.417	86966.3	57329.2	0.00111581	128.396	0.00058097	68.0578	0.00151631	190.502
280.872	30.3167	87057.1	57429.5	0.00111504	128.569	0.000580708	68.1454	0.00151511	190.744
280.263	30.2515	87127.3	57507.2	0.00111496	128.712	0.000580664	68.2182	0.0015151	190.944
279.417	30.1612	87153.7	57536.3	0.00111422	128.764	0.000580422	68.2449	0.00151398	191.017
278.709	30.0856	87251.6	57644.7	0.0011135	128.95	0.000580193	68.3385	0.00151292	191.277
278.089	30.0193	87347.2	57750.5	0.00111282	129.121	0.000579975	68.4254	0.00151191	191.515
278.039	30.0138	87380.5	57787.4	0.00111274	129.185	0.000579954	68.4584	0.00151197	191.606
277.751	29.9831	87444	57857.8	0.00111208	129.301	0.000579755	68.5171	0.00151103	191.767
277.593	29.9661	87534.6	57958.3	0.00111144	129.455	0.000579569	68.5947	0.00151014	191.981
277.921	30.0011	87619.9	58052.9	0.00111136	129.613	0.000579557	68.6739	0.00151023	192.201
278.059	30.0159	87631.5	58065.9	0.00111074	129.632	0.000579389	68.6843	0.00150939	192.228
278.29	30.0407	87732.5	58178.1	0.00111014	129.79	0.000579235	68.7634	0.0015086	192.446
278.668	30.0812	87826	58282	0.00110956	129.922	0.000579093	68.8297	0.00150785	192.627
279.123	30.1297	87865.4	58325.7	0.00110947	129.983	0.00057909	68.8606	0.00150796	192.711
279.42	30.1616	87922.7	58389.5	0.0011089	130.064	0.000578963	68.9011	0.00150725	192.821
279.756	30.1976	88013.3	58490.4	0.00110834	130.177	0.000578847	68.9579	0.00150657	192.975
279.502	30.1703	88102	58589.2	0.00110826	130.301	0.000578845	69.0204	0.00150668	193.145
279.55	30.1754	88110	58598.1	0.00110771	130.311	0.000578741	69.0258	0.00150604	193.159
279.733	30.1951	88211.5	58711.4	0.00110718	130.424	0.000578646	69.0822	0.00150543	193.31
280.145	30.2393	88304.4	58815.1	0.00110666	130.514	0.000578561	69.1277	0.00150485	193.428
279.39	30.1582	88342.7	58857.9	0.00110657	130.557	0.000578559	69.1495	0.00150495	193.486
279.943	30.2174	88400.8	58922.8	0.00110606	130.615	0.000578483	69.1786	0.00150439	193.563
280.62	30.29	88490.8	59023.6	0.00110556	130.693	0.000578414	69.218	0.00150386	193.665
280.211	30.2461	88579.7	59123.1	0.00110547	130.784	0.000578409	69.2637	0.00150394	193.786
280.979	30.3283	88586.7	59131	0.00110498	130.79	0.000578346	69.2672	0.00150343	193.794
281.778	30.414	88688.3	59244.8	0.0011045	130.87	0.000578291	69.3071	0.00150293	193.897
282.493	30.4906	88780.2	59347.9	0.00110403	130.932	0.000578242	69.3382	0.00150246	193.974
282.431	30.4838	88822.3	59395.2	0.00110394	130.966	0.000578229	69.3555	0.00150251	194.018
283.153	30.5611	88876	59455.5	0.00110348	131.004	0.000578183	69.3742	0.00150204	194.065
284.009	30.6529	88966.1	59556.8	0.00110302	131.056	0.000578143	69.4004	0.0015016	194.129
283.363	30.5835	89057.7	59659.9	0.00110293	131.12	0.000578122	69.4327	0.00150161	194.21
284.176	30.6706	89061.8	59664.4	0.00110248	131.123	0.000578084	69.4343	0.00150117	194.213
285.327	30.7939	89163.8	59779.4	0.00110204	131.17	0.00057805	69.458	0.00150075	194.268
287.333	31.0089	89254.9	59882	0.00110161	131.202	0.00057802	69.4741	0.00150034	194.301
284.773	30.7345	89298	59930.6	0.00110151	131.221	0.000577986	69.4839	0.0015003	194.323
286.672	30.9379	89350.6	59990	0.00110109	131.238	0.000577956	69.4924	0.00149989	194.34
288.594	31.1438	89440	60091	0.00110067	131.255	0.000577928	69.5013	0.00149949	194.352
284.532	30.7085	89525.4	60187.5	0.00110057	131.279	0.000577885	69.5133	0.00149943	194.374
285.31	30.7919	89535.7	60199.2	0.00110015	131.28	0.000577856	69.5143	0.00149902	194.375
285.441	30.806	89634.1	60310.6	0.00109974	131.284	0.000577829	69.5164	0.00149863	194.366
284.567	30.7124	89727.8	60416.7	0.00109934	131.279	0.000577803	69.5138	0.00149825	194.344
281.703	30.4055	89752.9	60445.2	0.00109925	131.279	0.000577745	69.514	0.00149813	194.34
280.759	30.3045	89823.3	60525.1	0.00109885	131.272	0.000577717	69.5106	0.00149774	194.319
279.741	30.1954	89911.4	60625.2	0.00109845	131.256	0.000577689	69.5031	0.00149736	194.283
279.664	30.187	89974.2	60696.5	0.00109836	131.248	0.00057762	69.4994	0.00149721	194.261
279.441	30.1632	90006.8	60733.6	0.00109797	131.242	0.000577588	69.4964	0.00149682	194.247
279.62	30.1824	90098.3	60837.8	0.00109758	131.219	0.000577557	69.4854	0.00149643	194.2
280.395	30.2654	90198.3	60951.8	0.00109719	131.192	0.000577524	69.4718	0.00149605	194.144
281.642	30.3988	90201.6	60955.6	0.00109712	131.191	0.000577441	69.4716	0.00149587	194.143
282.642	30.5059	90293.7	61060.7	0.00109673	131.166	0.000577404	69.4593	0.00149548	194.093
283.742	30.6239	90384.2	61164.2	0.00109635	131.14	0.000577366	69.4467	0.0014951	194.041
284.373	30.6912	90417.7	61202.5	0.0010963	131.131	0.000577278	69.4426	0.00149491	194.023
285.012	30.7597	90479.2	61273	0.00109592	131.115	0.000577234	69.4344	0.00149451	193.989
285.532	30.8155	90566.4	61373	0.00109554	131.09	0.000577188	69.4224	0.00149412	193.94
285.548	30.817	90634.3	61450.9	0.0010955	131.072	0.000577096	69.4138	0.00149393	193.903
285.889	30.8536	90660.8	61481.4	0.00109513	131.065	0.000577044	69.4103	0.00149353	193.889
286.235	30.8907	90752.9	61587.4	0.00109475	131.039	0.000576989	69.3975	0.00149313	193.837
286.589	30.9286	90849.3	61698.4	0.00109438	131.011	0.000576933	69.3843	0.00149273	193.782
286.784	30.9493	90860.5	61711.3	0.00109437	131.008	0.00057683	69.3829	0.00149253	193.775
287.232	30.9974	90943.2	61806.8	0.00109399	130.983	0.000576766	69.3707	0.00149211	193.727
287.682	31.0455	91030.7	61907.9	0.00109362	130.956	0.000576699	69.3577	0.0014917	193.674
287.871	31.0656	91079.9	61964.7	0.00109363	130.941	0.00057659	69.3501	0.00149151	193.644
288.331	31.115	91124.2	62016	0.00109326	130.926	0.000576515	69.343	0.00149108	193.615
288.818	31.1671	91212.2	62118	0.00109289	130.896	0.000576436	69.3284	0.00149066	193.558
288.91	31.1768	91301.9	62222.1	0.00109292	130.863	0.000576321	69.3125	0.00149046	193.497
289.421	31.2316	91305.5	62226.3	0.00109254	130.862	0.000576235	69.3119	0.00149002	193.495
289.941	31.2874	91403.5	62340.3	0.00109217	130.826	0.000576144	69.2944	0.00148959	193.428
290.454	31.3424	91493	62444.5	0.0010918	130.795	0.00057605	69.2791	0.00148915	193.368
290.309	31.3266	91524.7	62481.4	0.00109185	130.783	0.000575924	69.2732	0.00148895	193.345
290.909	31.3909	91586	62552.9	0.00109148	130.76	0.000575821	69.2622	0.0014885	193.303
291.668	31.4722	91671.6	62653	0.0010911	130.731	0.000575714	69.2478	0.00148805	193.248
291.17	31.4188	91738.5	62731.1	0.00109117	130.705	0.000575582	69.2353	0.00148785	193.2
291.705	31.4761	91764.3	62761.4	0.0010908	130.696	0.000575467	69.2309	0.00148739	193.183
291.952	31.5026	91854.7	62867.3	0.00109042	130.667	0.000575347	69.2168	0.00148692	193.127
291.71	31.4767	91949.3	62978.2	0.00109004	130.641	0.000575223	69.204	0.00148646	193.075
291.231	31.4252	91961.1	62992.1	0.00109013	130.637	0.000575081	69.2023	0.00148626	193.067
290.285	31.3239	92041.2	63086.2	0.00108975	130.613	0.000574948	69.1907	0.00148579	193.021
288.68	31.152	92126.8	63186.9	0.00108936	130.592	0.000574811	69.1802	0.00148531	192.976
289.124	31.1994	92178.8	63248.1	0.00108948	130.575	0.000574664	69.1721	0.00148512	192.944
287.838	31.0617	92218.8	63295.3	0.00108909	130.564	0.00057452	69.1665	0.00148464	192.921
286.902	30.9614	92305.5	63397.4	0.0010887	130.542	0.00057437	69.156	0.00148416	192.877
288.549	31.1376	92389.6	63496.6	0.00108883	130.514	0.000574219	69.1425	0.00148398	192.824
288.515	31.134	92397.8	63506.2	0.00108844	130.512	0.000574062	69.1414	0.00148349	192.819
289.272	31.2151	92492.1	63617.7	0.00108803	130.487	0.000573901	69.1295	0.001483	192.769
290.623	31.3599	92582.2	63724.3	0.00108763	130.468	0.000573735	69.1202	0.00148251	192.728
291.461	31.4494	92603.9	63750	0.00108778	130.462	0.00057358	69.1171	0.00148234	192.715
292.216	31.5303	92674.1	63833.1	0.00108737	130.444	0.000573407	69.1083	0.00148185	192.678
292.824	31.5955	92758.7	63933.5	0.00108696	130.428	0.000573228	69.1008	0.00148135	192.643
292.196	31.5279	92810.4	63994.8	0.00108713	130.414	0.000573072	69.0938	0.00148119	192.614
292.126	31.5205	92850.5	64042.3	0.00108671	130.406	0.000572882	69.09	0.00148069	192.597
291.9	31.4963	92936.2	64144.2	0.00108629	130.398	0.000572684	69.0862	0.00148018	192.572
291.269	31.4286	93017.6	64240.9	0.00108647	130.383	0.000572528	69.079	0.00148004	192.538
291.115	31.4121	93027.9	64253.2	0.00108605	130.382	0.00057232	69.0788	0.00147952	192.536
290.979	31.3975	93120.6	64363.6	0.00108561	130.388	0.000572105	69.0821	0.001479	192.532
290.861	31.385	93211.1	64471.4	0.00108518	130.408	0.000571882	69.0927	0.00147848	192.548
291.048	31.4048	93228.2	64491.8	0.00108537	130.41	0.000571726	69.0941	0.00147835	192.549
290.995	31.3991	93302.5	64580.4	0.00108493	130.433	0.000571496	69.1056	0.00147782	192.572
290.962	31.3956	93387.2	64681.5	0.00108449	130.473	0.000571259	69.1263	0.00147729	192.619
291.311	31.4328	93430.5	64733.2	0.00108469	130.49	0.000571106	69.1353	0.00147717	192.638
291.309	31.4326	93478.7	64790.8	0.00108424	130.518	0.000570863	69.1493	0.00147664	192.672
291.251	31.4264	93562.7	64891.2	0.00108379	130.58	0.000570615	69.181	0.0014761	192.752
291.674	31.4715	93628.1	64969.4	0.001084	130.624	0.000570464	69.2032	0.00147599	192.807
291.552	31.4585	93654.4	65000.8	0.00108354	130.645	0.000570212	69.2143	0.00147545	192.835
291.251	31.4262	93741.5	65105	0.00108307	130.73	0.000569955	69.2569	0.00147491	192.947
291.736	31.4779	93828.5	65209.2	0.00108329	130.807	0.000569807	69.296	0.00147482	193.049
291.198	31.4204	93833	65214.5	0.00108282	130.812	0.000569547	69.2986	0.00147427	193.055
290.353	31.33	93926.5	65326.5	0.00108235	130.916	0.000569283	69.3511	0.00147373	193.196
289.485	31.237	94016.8	65434.8	0.00108187	131.026	0.000569015	69.4061	0.00147318	193.344
290.156	31.3086	94028.3	65448.5	0.00108208	131.039	0.000568873	69.4129	0.0014731	193.361
289.711	31.261	94108.7	65544.9	0.0010816	131.134	0.000568604	69.4605	0.00147255	193.49
289.704	31.2603	94195	65648.4	0.00108112	131.239	0.000568333	69.5134	0.001472	193.633
290.221	31.3155	94222.1	65681	0.00108133	131.269	0.000568195	69.5291	0.00147194	193.674
290.558	31.3516	94286.7	65758.5	0.00108083	131.343	0.000567924	69.5661	0.00147139	193.774
291.058	31.4052	94370.5	65859.2	0.00108034	131.437	0.00056765	69.6134	0.00147084	193.9
291.158	31.4157	94412.2	65909.2	0.00108055	131.48	0.000567518	69.6355	0.00147079	193.959
291.582	31.4611	94462.3	65969.4	0.00108005	131.53	0.000567246	69.6606	0.00147024	194.025
292.241	31.5317	94545.5	66069.5	0.00107955	131.607	0.000566973	69.6991	0.0014697	194.126
291.453	31.4471	94601	66136.3	0.00107975	131.655	0.000566847	69.7232	0.00146966	194.189
292.035	31.5095	94637.1	66179.7	0.00107924	131.683	0.000566576	69.7372	0.00146911	194.225
293.358	31.6513	94721.3	66281.1	0.00107874	131.738	0.000566305	69.7647	0.00146857	194.294
291.711	31.4746	94788.6	66362.2	0.00107893	131.779	0.000566185	69.7856	0.00146853	194.345
293.091	31.6224	94813.2	66391.9	0.00107842	131.791	0.000565917	69.7917	0.00146799	194.359
294.48	31.7713	94899	66495.4	0.0010779	131.818	0.00056565	69.8058	0.00146746	194.387
292.409	31.5492	94975.9	66588.3	0.00107809	131.842	0.000565537	69.818	0.00146743	194.412
293.007	31.6132	94990.6	66606	0.00107757	131.844	0.000565274	69.8192	0.00146689	194.413
292.818	31.5931	95078.8	66712.7	0.00107704	131.842	0.000565012	69.8181	0.00146636	194.397
291.663	31.4691	95165.2	66817.3	0.00107722	131.841	0.000564907	69.8178	0.00146634	194.383
290.542	31.3491	95170.2	66823.3	0.00107669	131.84	0.00056465	69.8175	0.00146581	194.381
288.676	31.1493	95261.3	66933.8	0.00107617	131.81	0.000564395	69.8021	0.00146528	194.324
286.535	30.92	95353.1	67045.2	0.00107565	131.766	0.000564142	69.7798	0.00146476	194.246
287.3	31.0017	95355.5	67048.1	0.0010758	131.765	0.000564049	69.7794	0.00146474	194.244
285.649	30.825	95444.5	67156.3	0.00107528	131.716	0.000563802	69.7548	0.00146422	194.159
284.468	30.6984	95533.9	67265	0.00107475	131.658	0.000563559	69.7262	0.00146371	194.062
285.857	30.847	95542	67274.9	0.00107489	131.654	0.000563473	69.7241	0.00146369	194.054
284.995	30.7547	95625.2	67376.3	0.00107436	131.602	0.000563237	69.6981	0.00146318	193.966
284.172	30.6666	95712.8	67483.2	0.00107384	131.544	0.000563004	69.6692	0.00146267	193.868
285.042	30.7596	95724.7	67497.7	0.00107397	131.537	0.000562927	69.666	0.00146265	193.857
284.107	30.6594	95803.9	67594.5	0.00107344	131.492	0.000562701	69.6436	0.00146215	193.78
283.501	30.5945	95890.1	67699.9	0.00107291	131.446	0.00056248	69.6202	0.00146165	193.699
283.828	30.6294	95906.9	67720.5	0.00107303	131.438	0.000562412	69.6166	0.00146163	193.686
283.732	30.6191	95980.8	67811	0.0010725	131.41	0.000562199	69.6024	0.00146114	193.634
284.656	30.7181	96065.3	67914.6	0.00107198	131.384	0.000561991	69.5892	0.00146065	193.584
285.017	30.7567	96088.8	67943.4	0.00107208	131.379	0.000561931	69.5869	0.00146063	193.573
286.622	30.9286	96155.8	68025.6	0.00107155	131.371	0.000561731	69.583	0.00146014	193.553
288.404	31.1196	96238.8	68127.5	0.00107104	131.37	0.000561537	69.5824	0.00145966	193.539
288.145	31.0918	96268.1	68163.5	0.00107112	131.372	0.000561485	69.5837	0.00145964	193.539
289.154	31.2001	96329.4	68238.8	0.0010706	131.383	0.0005613	69.5893	0.00145916	193.547
289.429	31.2297	96411.6	68339.9	0.00107009	131.407	0.000561121	69.6013	0.00145869	193.571
288.429	31.1225	96445	68381	0.00107016	131.419	0.000561077	69.6075	0.00145866	193.584
287.865	31.0624	96502.1	68451.3	0.00106965	131.445	0.000560908	69.6206	0.00145819	193.614
286.783	30.9467	96583.9	68551.9	0.00106915	131.49	0.000560745	69.643	0.00145773	193.669
286.637	30.9311	96620	68596.3	0.0010692	131.511	0.000560709	69.6539	0.00145769	193.696
286.003	30.8634	96674.6	68663.6	0.0010687	131.548	0.000560555	69.6722	0.00145724	193.742
285.459	30.8055	96756.2	68764	0.00106821	131.607	0.000560409	69.7019	0.00145679	193.819
286.272	30.8925	96793.4	68809.9	0.00106825	131.635	0.00056038	69.7162	0.00145674	193.855
286.181	30.883	96846.8	68875.7	0.00106776	131.678	0.000560244	69.7374	0.00145629	193.91
286.148	30.8798	96928.2	68976.1	0.00106729	131.744	0.000560114	69.7709	0.00145585	193.998
286.813	30.9509	96965.7	69022.2	0.00106731	131.775	0.000560092	69.7867	0.00145579	194.038
286.64	30.9327	97019	69088	0.00106684	131.819	0.000559973	69.809	0.00145535	194.095
286.482	30.916	97100.5	69188.5	0.00106638	131.885	0.000559861	69.8424	0.00145492	194.181
286.744	30.944	97136.2	69232.6	0.00106639	131.913	0.000559846	69.8569	0.00145485	194.218
286.491	30.9172	97191.3	69300.6	0.00106594	131.955	0.000559744	69.878	0.00145442	194.273
286.451	30.9132	97272.9	69401.3	0.0010655	132.013	0.000559651	69.9072	0.001454	194.347
286.364	30.9038	97306	69442.1	0.00106549	132.036	0.00055964	69.9189	0.00145391	194.376
286.407	30.9087	97363.9	69513.7	0.00106506	132.072	0.000559557	69.9371	0.00145349	194.421
286.622	30.932	97446	69615.1	0.00106465	132.117	0.000559482	69.9601	0.00145308	194.477
286.249	30.892	97474.5	69650.3	0.00106462	132.132	0.000559476	69.968	0.00145297	194.496
286.319	30.8997	97536.8	69727.4	0.00106422	132.161	0.000559411	69.9826	0.00145256	194.53
286.371	30.9055	97619.4	69829.7	0.00106384	132.193	0.000559354	69.9987	0.00145216	194.566
285.89	30.854	97644.1	69860.3	0.0010638	132.202	0.000559352	70.0037	0.00145204	194.576
285.642	30.8277	97710.2	69942.2	0.00106342	132.222	0.000559306	70.014	0.00145164	194.597
285.219	30.7826	97793.6	70045.6	0.00106306	132.242	0.000559273	70.0239	0.00145125	194.615
284.971	30.7561	97813.4	70070.2	0.00106301	132.247	0.000559273	70.0266	0.00145111	194.619
284.297	30.6841	97884.3	70158.2	0.00106266	132.259	0.000559252	70.0331	0.00145073	194.629
283.625	30.6124	97968.9	70263.4	0.00106232	132.271	0.000559242	70.039	0.00145035	194.634
283.729	30.6234	97982.7	70280.5	0.00106225	132.273	0.000559245	70.0403	0.0014502	194.636
283.235	30.5708	98059.5	70376.1	0.00106192	132.282	0.000559245	70.0451	0.00144982	194.639
283.025	30.5486	98146.1	70483.9	0.0010616	132.29	0.000559256	70.0497	0.00144946	194.64
283.599	30.61	98152.7	70492.2	0.00106152	132.291	0.000559261	70.0504	0.00144928	194.641
283.813	30.6332	98236.4	70596.6	0.00106121	132.301	0.000559281	70.0554	0.00144891	194.644
284.448	30.7013	98326.1	70708.5	0.00106112	132.315	0.000559286	70.0629	0.00144872	194.653
284.865	30.7462	98326.9	70709.5	0.00106082	132.315	0.000559316	70.0632	0.00144835	194.653
285.372	30.8007	98415.4	70820	0.00106053	132.328	0.000559355	70.0698	0.00144799	194.661
285.517	30.8162	98498	70923.3	0.00106042	132.342	0.00055936	70.0775	0.00144777	194.671
285.819	30.8488	98505.5	70932.7	0.00106014	132.344	0.000559407	70.0783	0.00144741	194.672
285.959	30.8641	98591.2	71040	0.00105986	132.359	0.000559462	70.0865	0.00144705	194.684
285.439	30.8084	98665.8	71133.5	0.00105974	132.374	0.000559466	70.0941	0.00144681	194.695
285.362	30.8004	98681.3	71152.9	0.00105947	132.377	0.000559528	70.0959	0.00144644	194.698
285.192	30.7823	98764.5	71257.4	0.00105922	132.394	0.000559597	70.105	0.00144608	194.713
284.658	30.7251	98832.2	71342.3	0.00105908	132.407	0.0005596	70.1119	0.00144582	194.723
284.862	30.7473	98854.3	71370.1	0.00105883	132.411	0.000559675	70.1143	0.00144545	194.726
285.143	30.7776	98935.9	71472.7	0.00105859	132.429	0.000559756	70.1234	0.00144509	194.741
285.205	30.7842	98997.8	71550.5	0.00105844	132.439	0.000559756	70.1288	0.0014448	194.748
285.653	30.8325	99025.4	71585.3	0.0010582	132.444	0.000559842	70.1316	0.00144443	194.751
285.996	30.8695	99105.9	71686.6	0.00105797	132.46	0.000559932	70.1405	0.00144406	194.766
285.967	30.8663	99161.4	71756.5	0.0010578	132.468	0.00055993	70.1447	0.00144375	194.769
285.904	30.8599	99195.4	71799.4	0.00105758	132.474	0.000560024	70.148	0.00144338	194.774
285.742	30.8427	99274.9	71899.6	0.00105736	132.492	0.000560123	70.1578	0.00144301	194.791
285.318	30.7973	99321.1	71958.1	0.00105718	132.499	0.000560117	70.1617	0.00144268	194.795
284.967	30.7599	99364.4	72012.7	0.00105696	132.509	0.000560218	70.1668	0.0014423	194.803
284.899	30.753	99443.6	72112.7	0.00105675	132.534	0.000560323	70.1799	0.00144192	194.83
285.093	30.7737	99480.7	72159.7	0.00105655	132.542	0.000560312	70.1846	0.00144157	194.837
285.497	30.8172	99533	72225.8	0.00105635	132.56	0.000560419	70.1939	0.00144118	194.856
286.205	30.8933	99612.8	72326.9	0.00105615	132.597	0.000560528	70.2134	0.0014408	194.901
286.896	30.9673	99640.2	72361.5	0.00105594	132.608	0.000560511	70.2192	0.00144043	194.914
287.66	31.0494	99702.2	72440.1	0.00105574	132.642	0.000560622	70.2364	0.00144003	194.955
288.458	31.1351	99783.9	72543.7	0.00105554	132.698	0.000560734	70.2656	0.00143964	195.028
289.058	31.1994	99800.3	72564.5	0.00105532	132.709	0.00056071	70.2712	0.00143926	195.041
289.973	31.2976	99873.4	72657.2	0.00105512	132.767	0.000560822	70.3011	0.00143886	195.117
291.176	31.4268	99958.5	72765.3	0.00105493	132.849	0.000560935	70.3429	0.00143846	195.226
292.112	31.527	99963	72771	0.00105469	132.853	0.000560905	70.3453	0.00143806	195.231
294.244	31.7557	100048	72878.5	0.0010545	132.944	0.000561016	70.3916	0.00143765	195.354
294.817	31.817	100130	72983.4	0.00105425	133.03	0.00056098	70.4359	0.00143726	195.47
297.452	32.0995	100137	72992	0.00105406	133.038	0.00056109	70.4403	0.00143684	195.481
299.882	32.3601	100221	73098.8	0.00105388	133.15	0.000561201	70.497	0.00143643	195.634
298.639	32.2268	100290	73186.1	0.00105361	133.24	0.000561156	70.5432	0.00143602	195.758
300.28	32.4027	100310	73212.5	0.00105342	133.27	0.000561264	70.5586	0.0014356	195.799
301.374	32.5197	100391	73314.6	0.00105324	133.392	0.000561371	70.6205	0.00143518	195.968
297.578	32.1129	100444	73382.4	0.00105296	133.473	0.000561317	70.6621	0.00143477	196.08
298.157	32.1748	100481	73428.9	0.00105277	133.531	0.000561421	70.6917	0.00143435	196.161
298.468	32.2078	100559	73528.9	0.00105259	133.659	0.000561523	70.7567	0.00143392	196.338
293.252	31.6489	100593	73572.3	0.00105229	133.714	0.00056146	70.7854	0.00143352	196.415
293.171	31.6399	100649	73643.7	0.00105211	133.806	0.000561559	70.8325	0.00143308	196.543
292.822	31.6023	100730	73747.2	0.00105192	133.937	0.000561656	70.8994	0.00143265	196.724
287.841	31.0686	100744	73764.4	0.00105161	133.959	0.000561584	70.911	0.00143224	196.755
287.235	31.0035	100820	73861.8	0.00105142	134.08	0.000561676	70.9728	0.0014318	196.923
284.008	30.6577	100904	73968.8	0.00105109	134.215	0.000561597	71.0421	0.00143139	197.11
283.465	30.5993	100910	73976.5	0.0010509	134.225	0.000561683	71.0471	0.00143095	197.123
282.914	30.5401	100994	74082.8	0.00105071	134.344	0.000561767	71.108	0.0014305	197.287
282.106	30.4533	101057	74163.3	0.00105036	134.436	0.000561679	71.1554	0.00143008	197.415
281.992	30.4409	101084	74197.7	0.00105017	134.472	0.000561757	71.1741	0.00142964	197.464
281.976	30.4389	101163	74298.2	0.00104998	134.566	0.000561832	71.2226	0.00142919	197.592
282.713	30.5177	101204	74350.8	0.00104961	134.617	0.000561732	71.2489	0.00142877	197.661
282.785	30.5252	101253	74413.4	0.00104941	134.67	0.000561801	71.2764	0.00142832	197.733
282.782	30.5247	101333	74515.3	0.00104921	134.743	0.000561866	71.3143	0.00142788	197.829
283.979	30.6527	101351	74538.8	0.00104883	134.76	0.000561756	71.3236	0.00142745	197.852
283.867	30.6405	101423	74630.4	0.00104863	134.817	0.000561814	71.353	0.001427	197.925
284.988	30.7603	101509	74740.5	0.00104823	134.888	0.000561696	71.3905	0.00142658	198.019
284.855	30.7459	101513	74745.6	0.00104802	134.891	0.000561747	71.3921	0.00142613	198.022
284.976	30.7586	101596	74852.2	0.00104782	134.931	0.000561794	71.4138	0.00142568	198.071
285.588	30.8239	101657	74930.3	0.0010474	134.964	0.000561665	71.4314	0.00142526	198.111
285.954	30.863	101687	74967.9	0.00104719	134.975	0.000561705	71.4375	0.0014248	198.123
286.537	30.9252	101765	75068	0.00104698	134.992	0.000561741	71.4475	0.00142435	198.138
286.739	30.9466	101800	75112.8	0.00104655	135.001	0.000561602	71.4529	0.00142394	198.148
287.231	30.999	101855	75183.8	0.00104633	135.009	0.00056163	71.4577	0.00142349	198.152
287.644	31.0431	101936	75288.1	0.00104611	135.011	0.000561654	71.4601	0.00142304	198.145
287.587	31.0367	101946	75300.3	0.00104567	135.012	0.000561505	71.4607	0.00142263	198.144
287.675	31.046	102026	75403.8	0.00104545	135.011	0.000561522	71.4614	0.00142218	198.133
287.497	31.0266	102100	75498.7	0.001045	135.014	0.000561366	71.464	0.00142177	198.127
287.257	31.0008	102116	75519.6	0.00104478	135.014	0.000561377	71.4641	0.00142133	198.124
286.851	30.9571	102196	75621.8	0.00104455	135.008	0.000561383	71.4627	0.00142089	198.106
286.518	30.9211	102244	75683.9	0.00104409	135.007	0.000561219	71.4631	0.00142049	198.099
286.006	30.8661	102285	75737.5	0.00104386	135.006	0.000561218	71.4631	0.00142005	198.092
285.56	30.8182	102364	75838.3	0.00104362	135.005	0.000561213	71.4637	0.00141962	198.08
285.409	30.8017	102386	75867.3	0.00104316	135.005	0.000561042	71.4644	0.00141923	198.077
285.177	30.7767	102454	75954.2	0.00104293	135.01	0.000561032	71.4675	0.0014188	198.075
285.483	30.8091	102539	76065	0.00104246	135.018	0.000560856	71.4734	0.00141842	198.076
285.467	30.8073	102543	76070.1	0.00104223	135.019	0.000560841	71.4739	0.001418	198.077
285.539	30.8149	102626	76176.3	0.001042	135.037	0.000560825	71.4845	0.00141757	198.093
286.128	30.8776	102684	76251.5	0.00104153	135.052	0.000560645	71.4931	0.00141721	198.107
286.163	30.8812	102715	76292.4	0.00104131	135.063	0.000560627	71.4991	0.00141679	198.119
286.223	30.8875	102793	76392.4	0.0010411	135.095	0.000560608	71.5172	0.00141638	198.157
286.625	30.9302	102823	76432.1	0.00104063	135.109	0.000560426	71.5249	0.00141604	198.174
286.594	30.9267	102882	76508.6	0.00104043	135.141	0.000560406	71.5422	0.00141563	198.213
286.608	30.9281	102965	76615.2	0.00104023	135.193	0.000560385	71.5699	0.00141523	198.278
286.728	30.9405	102968	76618.9	0.00103977	135.195	0.000560202	71.5712	0.0014149	198.281
286.648	30.9318	103055	76731.5	0.00103959	135.259	0.000560181	71.6052	0.00141451	198.364
286.616	30.928	103119	76815.1	0.00103913	135.308	0.000559997	71.6313	0.00141419	198.427
286.53	30.9187	103144	76847.7	0.00103895	135.329	0.000559977	71.6427	0.00141381	198.455
286.535	30.9191	103221	76947.9	0.00103879	135.4	0.000559957	71.68	0.00141343	198.549
286.497	30.9146	103257	76994	0.00103834	135.434	0.000559774	71.6978	0.00141313	198.594
286.656	30.9316	103311	77064.5	0.00103818	135.489	0.000559756	71.7267	0.00141276	198.668
286.994	30.9676	103392	77169.7	0.00103803	135.576	0.000559738	71.7723	0.0014124	198.786
287.03	30.9711	103398	77176.7	0.0010376	135.582	0.000559557	71.7757	0.00141212	198.794
287.444	31.0153	103482	77286.1	0.00103747	135.683	0.000559541	71.8276	0.00141177	198.931
287.404	31.0106	103547	77371.7	0.00103704	135.764	0.000559361	71.8702	0.00141151	199.042
287.706	31.0428	103571	77402.7	0.00103692	135.796	0.000559349	71.8866	0.00141116	199.085
287.974	31.0715	103648	77503	0.00103681	135.901	0.000559336	71.9413	0.00141082	199.23
287.685	31.0401	103684	77549.3	0.0010364	135.953	0.000559161	71.968	0.00141059	199.301
287.792	31.0514	103738	77619.8	0.0010363	136.034	0.000559152	72.01	0.00141026	199.413
287.817	31.0539	103819	77725.3	0.0010362	136.161	0.000559143	72.0752	0.00140993	199.588
287.551	31.025	103823	77730.8	0.00103582	136.168	0.000558974	72.0791	0.00140972	199.598
287.439	31.0129	103908	77841.9	0.00103574	136.314	0.000558969	72.1538	0.0014094	199.801
287.318	30.9995	103972	77925.2	0.00103536	136.43	0.000558804	72.2135	0.00140921	199.963
287.153	30.9818	103998	77958.5	0.0010353	136.478	0.000558803	72.2383	0.0014089	200.03
287.09	30.9749	104074	78058.7	0.00103524	136.625	0.000558803	72.3133	0.0014086	200.236
286.959	30.9604	104107	78101.4	0.00103489	136.692	0.000558645	72.3478	0.00140843	200.33
286.992	30.964	104164	78176	0.00103485	136.81	0.00055865	72.4088	0.00140814	200.497
286.867	30.9502	104253	78292.4	0.00103451	137.007	0.000558496	72.5105	0.00140799	200.775
286.954	30.9596	104254	78293.4	0.00103448	137.009	0.000558505	72.5118	0.00140771	200.777
287.153	30.9811	104335	78400.1	0.00103446	137.191	0.000558515	72.6056	0.00140743	201.034
286.69	30.9312	104390	78471.4	0.00103414	137.321	0.00055837	72.6724	0.0014073	201.218
286.666	30.9288	104425	78517.7	0.00103414	137.405	0.000558385	72.7155	0.00140704	201.336
286.737	30.9366	104502	78618.2	0.00103413	137.583	0.000558399	72.8064	0.00140678	201.587
286.231	30.8821	104522	78645.7	0.00103385	137.635	0.000558265	72.8333	0.00140667	201.661
286.356	30.8957	104591	78735.5	0.00103386	137.801	0.000558285	72.9175	0.00140642	201.895
286.339	30.8936	104668	78836.3	0.00103358	137.998	0.000558155	73.018	0.00140632	202.174
286.818	30.9451	104681	78853.1	0.00103361	138.03	0.00055818	73.0346	0.00140608	202.219
287.689	31.0386	104758	78955.1	0.00103363	138.214	0.000558204	73.1283	0.00140585	202.48
287.532	31.0215	104800	79010.2	0.00103339	138.321	0.000558086	73.1826	0.00140577	202.631
288.184	31.0915	104848	79072.9	0.00103343	138.436	0.000558115	73.2411	0.00140555	202.793
288.633	31.1398	104927	79176.8	0.00103347	138.615	0.000558144	73.3317	0.00140532	203.045
287.903	31.0613	104934	79185.7	0.00103325	138.631	0.000558037	73.3406	0.00140527	203.068
287.775	31.0478	105017	79294.6	0.00103331	138.818	0.00055807	73.4357	0.00140505	203.332
287.113	30.9766	105077	79374.6	0.0010331	138.965	0.000557968	73.5109	0.00140501	203.539
286.711	30.9337	105106	79412.5	0.00103317	139.03	0.000558006	73.544	0.0014048	203.63
286.188	30.8779	105182	79512.5	0.00103323	139.185	0.000558042	73.623	0.00140459	203.848
286.19	30.8778	105207	79544.6	0.00103306	139.239	0.000557952	73.6506	0.00140457	203.924
285.82	30.8384	105272	79631.3	0.00103313	139.371	0.000557992	73.7179	0.00140437	204.109
286.313	30.8908	105347	79729.4	0.00103296	139.531	0.000557907	73.7994	0.00140436	204.334
286.01	30.8586	105363	79750.3	0.00103305	139.562	0.000557952	73.8156	0.00140417	204.378
285.829	30.8394	105439	79851.1	0.00103313	139.697	0.000557994	73.885	0.00140397	204.566
286.485	30.9093	105473	79896.4	0.00103299	139.762	0.00055792	73.9185	0.00140397	204.657
286.584	30.9201	105529	79969.7	0.00103308	139.857	0.000557965	73.9675	0.00140379	204.789
287.287	30.9951	105615	80082.9	0.00103295	140.014	0.000557896	74.0477	0.0014038	205.008
287.735	31.0433	105619	80088.1	0.00103304	140.021	0.000557944	74.0515	0.00140362	205.017
288.265	31.1003	105698	80192.7	0.00103313	140.14	0.00055799	74.1123	0.00140343	205.181
289.039	31.1827	105745	80254.6	0.00103302	140.215	0.000557931	74.151	0.00140346	205.285
289.494	31.2318	105788	80311.3	0.00103312	140.277	0.000557978	74.183	0.00140328	205.371
289.534	31.2363	105865	80414.4	0.0010332	140.379	0.000558022	74.2357	0.0014031	205.511
290.097	31.2962	105874	80425.1	0.00103311	140.391	0.000557972	74.2419	0.00140313	205.526
289.474	31.2297	105955	80533	0.0010332	140.496	0.000558017	74.2958	0.00140295	205.67
289.681	31.2514	106014	80611	0.00103312	140.576	0.000557972	74.3374	0.00140298	205.78
288.522	31.1275	106045	80651.5	0.00103321	140.615	0.000558017	74.3575	0.00140281	205.832
287.234	30.9898	106120	80751.8	0.00103329	140.703	0.000558058	74.4031	0.00140263	205.952
287.213	30.9871	106141	80779.8	0.00103322	140.729	0.00055802	74.4168	0.00140267	205.987
286.247	30.8839	106209	80870	0.0010333	140.808	0.00055806	74.4574	0.00140249	206.094
286.217	30.8802	106282	80966.9	0.00103323	140.896	0.000558026	74.5028	0.00140253	206.214
286.093	30.8671	106299	80988.4	0.0010333	140.914	0.000558065	74.5126	0.00140235	206.239
287.178	30.9837	106375	81089.3	0.00103336	140.998	0.000558098	74.5558	0.00140217	206.352
287.387	31.0056	106410	81136.7	0.00103331	141.039	0.000558071	74.5771	0.00140221	206.407
289.617	31.2447	106464	81207.6	0.00103336	141.098	0.000558101	74.6078	0.00140203	206.487
289.683	31.2512	106551	81323.9	0.00103331	141.198	0.000558076	74.6593	0.00140206	206.621
292.131	31.5137	106553	81325.9	0.00103335	141.199	0.000558104	74.6606	0.00140188	206.623
294.011	31.7154	106632	81431.6	0.00103338	141.288	0.000558124	74.7064	0.00140168	206.743
292.967	31.603	106681	81497.1	0.00103333	141.344	0.000558104	74.7357	0.00140172	206.819
293.431	31.653	106721	81550.1	0.00103335	141.39	0.000558119	74.7595	0.00140152	206.881
292.157	31.5169	106798	81652.1	0.00103335	141.48	0.000558127	74.806	0.00140131	207.002
290.311	31.3185	106809	81666.6	0.0010333	141.493	0.000558111	74.813	0.00140134	207.02
288.369	31.1109	106887	81770.7	0.00103328	141.59	0.000558113	74.8628	0.00140113	207.152
286.94	30.9573	106948	81852.3	0.00103323	141.667	0.000558097	74.9028	0.00140116	207.257
285.5	30.8033	106976	81889.4	0.00103319	141.703	0.000558093	74.9218	0.00140094	207.307
284.139	30.6578	107051	81989.5	0.00103314	141.805	0.000558079	74.9741	0.00140071	207.446
284.284	30.6729	107073	82018.9	0.00103308	141.836	0.000558065	74.9901	0.00140072	207.488
283.6	30.5999	107139	82107.9	0.00103301	141.932	0.000558043	75.0397	0.00140049	207.62
283.853	30.6263	107212	82205.5	0.00103294	142.04	0.000558029	75.0955	0.00140049	207.769
282.912	30.5259	107228	82226.5	0.00103284	142.064	0.000557998	75.1082	0.00140025	207.802
281.585	30.3841	107304	82327.3	0.00103272	142.184	0.000557957	75.1699	0.00139999	207.968
281.724	30.3984	107336	82371.4	0.00103265	142.238	0.000557943	75.1979	0.00139999	208.042
280.358	30.2524	107393	82446.6	0.00103251	142.333	0.000557894	75.2467	0.00139973	208.174
281.121	30.3334	107473	82554.1	0.00103242	142.471	0.000557879	75.3175	0.00139971	208.366
280.199	30.235	107482	82566.2	0.00103227	142.487	0.000557822	75.3261	0.00139946	208.388
279.585	30.1696	107558	82668.4	0.00103211	142.626	0.000557757	75.3968	0.00139921	208.581
280.971	30.3174	107596	82719.3	0.001032	142.696	0.000557741	75.4332	0.00139917	208.679
280.192	30.2343	107647	82787.9	0.00103182	142.793	0.000557668	75.4831	0.00139892	208.814
281.189	30.3404	107732	82901.6	0.0010317	142.954	0.000557651	75.566	0.00139886	209.039
279.616	30.1723	107737	82907.6	0.00103151	142.963	0.000557571	75.5708	0.00139861	209.051
278.022	30.0019	107814	83011.3	0.0010313	143.113	0.000557482	75.6479	0.00139835	209.261
278.072	30.0065	107855	83066.6	0.00103116	143.193	0.000557464	75.6892	0.00139828	209.373
276.595	29.8487	107903	83131.2	0.00103093	143.287	0.000557369	75.7374	0.00139802	209.504
277.379	29.932	107991	83248.8	0.00103078	143.454	0.000557348	75.8232	0.00139792	209.737
276.87	29.8778	107992	83250.7	0.00103054	143.457	0.000557246	75.825	0.00139767	209.741
277.54	29.9501	108070	83356	0.00103028	143.604	0.000557137	75.9005	0.00139741	209.946
279.141	30.1209	108117	83418.6	0.00103011	143.689	0.000557116	75.9443	0.00139729	210.064
280.138	30.2282	108159	83475.1	0.00102984	143.764	0.000557001	75.9831	0.00139703	210.169
281.383	30.3622	108235	83578.3	0.00102956	143.899	0.000556879	76.0529	0.00139676	210.357
282.083	30.4365	108242	83587.6	0.00102936	143.911	0.000556856	76.0591	0.00139662	210.373
282.738	30.5073	108324	83697.6	0.00102907	144.044	0.000556729	76.128	0.00139636	210.558
282.893	30.5234	108378	83770.8	0.00102885	144.127	0.000556705	76.1709	0.0013962	210.672
283.509	30.5899	108412	83817	0.00102854	144.178	0.000556572	76.1974	0.00139593	210.742
284.941	30.7438	108487	83918.2	0.00102822	144.288	0.000556434	76.2544	0.00139566	210.894
285.006	30.7502	108500	83935.5	0.00102799	144.305	0.000556411	76.2635	0.00139547	210.917
287.644	31.0334	108576	84037.6	0.00102765	144.405	0.000556268	76.3156	0.0013952	211.054
287.08	30.9722	108636	84118.6	0.00102739	144.476	0.000556246	76.3529	0.00139499	211.151
289.875	31.2723	108664	84156.9	0.00102705	144.51	0.000556099	76.3707	0.00139472	211.197
292.065	31.5074	108738	84257.2	0.0010267	144.6	0.000555948	76.4175	0.00139444	211.319
289.915	31.2765	108758	84283.5	0.00102642	144.621	0.000555928	76.4288	0.00139421	211.347
290.536	31.3436	108826	84376.3	0.00102606	144.697	0.000555773	76.4687	0.00139393	211.45
287.381	31.005	108893	84467	0.00102575	144.764	0.000555755	76.5036	0.00139369	211.539
286.436	30.9044	108914	84495.6	0.00102538	144.786	0.000555598	76.5154	0.0013934	211.569
284.495	30.6971	108988	84595.6	0.001025	144.868	0.000555437	76.5582	0.00139312	211.68
281.804	30.4083	109013	84630.2	0.00102468	144.894	0.000555422	76.572	0.00139285	211.715
279.999	30.2155	109076	84715.1	0.00102429	144.963	0.000555259	76.6077	0.00139256	211.809
278.492	30.0536	109148	84812.8	0.00102395	145.036	0.000555247	76.646	0.00139229	211.907
277.517	29.9496	109164	84834.7	0.00102355	145.054	0.000555082	76.6556	0.001392	211.931
277.534	29.952	109238	84935.2	0.00102315	145.143	0.000554915	76.7017	0.0013917	212.052
277.264	29.9226	109267	84975	0.00102279	145.177	0.000554907	76.7195	0.00139141	212.098
278.766	30.084	109326	85055.1	0.00102238	145.251	0.000554739	76.7577	0.00139111	212.198
278.559	30.0611	109400	85156.3	0.001022	145.34	0.000554735	76.8044	0.00139081	212.321
280.666	30.2873	109414	85175	0.00102159	145.358	0.000554566	76.8139	0.00139051	212.345
283.075	30.546	109488	85275.8	0.00102116	145.462	0.000554396	76.867	0.0013902	212.488
281.532	30.3801	109519	85318.6	0.00102077	145.505	0.000554397	76.8894	0.00138989	212.547
283.052	30.5435	109576	85395.7	0.00102035	145.587	0.000554227	76.9318	0.00138958	212.661
280.901	30.3126	109652	85499.8	0.00101994	145.697	0.000554231	76.9888	0.00138926	212.813
281.432	30.3701	109664	85515.7	0.00101951	145.715	0.000554062	76.9982	0.00138895	212.837
281.648	30.3938	109738	85616.8	0.00101907	145.831	0.000553892	77.0581	0.00138864	212.998
279.832	30.1987	109770	85659.7	0.00101865	145.88	0.000553903	77.0837	0.0013883	213.067
279.893	30.2058	109827	85737.4	0.00101822	145.972	0.000553734	77.1308	0.00138799	213.194
279.085	30.1189	109900	85838.2	0.00101778	146.09	0.000553748	77.1921	0.00138764	213.358
278.961	30.106	109915	85858.3	0.00101735	146.114	0.000553581	77.2048	0.00138733	213.391
278.593	30.0671	109989	85958.6	0.0010169	146.235	0.000553414	77.2672	0.00138701	213.56
278.256	30.0305	110015	85994.3	0.00101646	146.278	0.000553435	77.2895	0.00138666	213.619
277.68	29.9693	110078	86080.1	0.00101602	146.381	0.00055327	77.3427	0.00138634	213.762
277.775	29.9788	110144	86170.5	0.00101556	146.488	0.000553296	77.3983	0.00138598	213.911
277.128	29.9101	110166	86201.5	0.00101512	146.525	0.000553133	77.4174	0.00138566	213.962
276.233	29.8147	110240	86301.6	0.00101468	146.641	0.000552971	77.4777	0.00138533	214.125
277.384	29.9375	110257	86325.6	0.00101422	146.669	0.000553003	77.4922	0.00138497	214.163
277.127	29.9106	110329	86423.2	0.00101378	146.78	0.000552844	77.5494	0.00138464	214.316
278.089	30.0132	110386	86501.2	0.0010133	146.866	0.000552881	77.5942	0.00138427	214.436
278.263	30.0324	110417	86544.7	0.00101286	146.914	0.000552725	77.6189	0.00138394	214.502
278.4	30.0476	110492	86646.3	0.00101243	147.022	0.00055257	77.6749	0.0013836	214.652
278.64	30.0729	110501	86658.8	0.00101195	147.035	0.000552613	77.682	0.00138323	214.67
278.775	30.0879	110580	86767.3	0.00101151	147.145	0.000552462	77.7394	0.00138289	214.822
278.702	30.0796	110630	86835.6	0.00101103	147.212	0.000552509	77.775	0.00138252	214.915
279.211	30.1346	110669	86888.8	0.0010106	147.264	0.000552362	77.802	0.00138218	214.986
279.764	30.1943	110745	86993.2	0.00101017	147.36	0.000552216	77.8527	0.00138183	215.119
280.573	30.2805	110745	86993.6	0.00100968	147.361	0.00055227	77.8531	0.00138145	215.119
281.582	30.389	110834	87114.8	0.00100926	147.466	0.000552128	77.9085	0.0013811	215.264
282.519	30.4889	110873	87168.8	0.00100876	147.513	0.000552185	77.9332	0.00138073	215.328
283.237	30.5662	110922	87236.7	0.00100834	147.568	0.000552047	77.9627	0.00138037	215.404
283.553	30.5997	111000	87343.1	0.00100784	147.654	0.000552107	78.0081	0.00137999	215.521
283.178	30.56	111012	87359	0.00100744	147.667	0.000551974	78.0148	0.00137963	215.538
282.017	30.4361	111085	87459.7	0.00100703	147.74	0.000551842	78.0537	0.00137927	215.637
281.248	30.3535	111111	87495.9	0.00100653	147.766	0.000551908	78.0678	0.00137889	215.672
279.598	30.1773	111174	87581.9	0.00100613	147.824	0.00055178	78.0987	0.00137852	215.75
278.693	30.0802	111238	87670.3	0.00100563	147.883	0.000551848	78.1303	0.00137814	215.829
277.252	29.9263	111262	87703.9	0.00100524	147.904	0.000551725	78.1416	0.00137777	215.857
276.176	29.8115	111335	87804.2	0.00100486	147.961	0.000551605	78.1726	0.00137738	215.934
275.894	29.7809	111349	87823	0.00100436	147.972	0.000551676	78.1786	0.00137701	215.948
275.426	29.7312	111424	87926.6	0.00100399	148.026	0.00055156	78.2079	0.00137662	216.019
275.435	29.7318	111475	87996.1	0.00100348	148.062	0.000551633	78.2278	0.00137624	216.067
275.267	29.714	111513	88049.3	0.00100312	148.088	0.000551521	78.2417	0.00137585	216.1
275.341	29.7217	111600	88168.2	0.00100262	148.145	0.000551596	78.273	0.00137547	216.175
275.287	29.7161	111603	88172.2	0.00100227	148.146	0.000551488	78.2742	0.00137507	216.177
275.138	29.7005	111677	88274.9	0.00100193	148.186	0.000551382	78.2963	0.00137465	216.227
275.34	29.7222	111709	88318.9	0.00100143	148.204	0.000551459	78.3062	0.00137428	216.25
275.082	29.6953	111767	88398.5	0.0010011	148.232	0.000551357	78.3221	0.00137386	216.285
275.461	29.7363	111833	88489.3	0.0010006	148.265	0.000551433	78.3407	0.00137349	216.326
274.933	29.681	111856	88521.8	0.00100028	148.275	0.000551335	78.3469	0.00137306	216.34
274.083	29.5914	111929	88622.1	0.00099997	148.304	0.00055124	78.3635	0.00137262	216.375
274.804	29.6691	111942	88640.4	0.000999477	148.31	0.000551317	78.3669	0.00137225	216.381
274.15	29.6006	112017	88744.6	0.000999177	148.338	0.000551223	78.3832	0.0013718	216.415
275	29.692	112067	88813.4	0.000998688	148.358	0.000551299	78.3948	0.00137143	216.439
274.879	29.6806	112106	88867.4	0.00099839	148.372	0.000551203	78.403	0.00137096	216.455
275.64	29.7624	112191	88984.8	0.000997905	148.404	0.000551278	78.4217	0.00137059	216.494
276.254	29.8296	112195	88990.6	0.00099761	148.406	0.000551179	78.4228	0.00137011	216.496
277.97	30.0148	112269	89092.7	0.000997316	148.429	0.000551077	78.437	0.00136961	216.523
278.285	30.0488	112299	89133.4	0.000996838	148.439	0.000551151	78.4431	0.00136925	216.535
280.691	30.308	112359	89216.6	0.000996547	148.458	0.000551046	78.4546	0.00136874	216.557
280.143	30.2496	112421	89302.4	0.000996075	148.479	0.000551117	78.467	0.00136838	216.58
282.161	30.4672	112448	89340.7	0.000995788	148.488	0.00055101	78.4723	0.00136785	216.59
283.688	30.6321	112521	89442.3	0.0009955	148.509	0.000550901	78.4855	0.00136732	216.614
281.726	30.4223	112527	89449.9	0.000995038	148.511	0.000550969	78.4867	0.00136696	216.616
282.03	30.4563	112611	89566.1	0.000994755	148.535	0.000550856	78.5014	0.00136641	216.643
279.912	30.2298	112649	89619.4	0.0009943	148.546	0.000550921	78.5084	0.00136605	216.655
279.29	30.1646	112700	89689.7	0.000994021	148.559	0.000550806	78.517	0.00136549	216.67
277.872	30.0131	112771	89789.4	0.000993574	148.578	0.000550867	78.5289	0.00136513	216.691
276.972	29.9181	112789	89813.4	0.000993299	148.582	0.000550748	78.5317	0.00136456	216.695
275.999	29.8153	112861	89913.4	0.000993025	148.599	0.000550627	78.5424	0.00136398	216.712
275.392	29.7505	112877	89936.4	0.00099259	148.603	0.000550685	78.5448	0.00136363	216.716
274.865	29.6955	112949	90037	0.000992321	148.617	0.00055056	78.5544	0.00136304	216.73
274.244	29.6293	112999	90106.7	0.000991896	148.625	0.000550614	78.5605	0.00136269	216.737
274.237	29.6299	113038	90160.7	0.000991631	148.631	0.000550487	78.5649	0.00136209	216.743
273.514	29.5528	113121	90276.2	0.000991217	148.642	0.000550536	78.5727	0.00136175	216.749
273.982	29.6044	113127	90284.5	0.000990957	148.642	0.000550406	78.5733	0.00136114	216.749
274.876	29.7015	113200	90385.9	0.000990698	148.649	0.000550274	78.5791	0.00136052	216.752
273.832	29.5899	113226	90422.6	0.000990299	148.65	0.000550318	78.5808	0.00136018	216.752
274.591	29.6727	113289	90509.8	0.000990045	148.653	0.000550183	78.584	0.00135956	216.749
273.865	29.5951	113348	90592.3	0.000989658	148.652	0.000550223	78.5857	0.00135923	216.742
274.371	29.6508	113377	90633.5	0.000989409	148.651	0.000550085	78.5864	0.0013586	216.738
274.733	29.6911	113451	90735.8	0.000989162	148.648	0.000549946	78.5872	0.00135797	216.727
274.522	29.6686	113454	90740.6	0.000988791	148.648	0.000549981	78.5873	0.00135764	216.726
274.566	29.6748	113539	90859.7	0.000988549	148.638	0.000549839	78.5852	0.001357	216.704
274.762	29.6959	113575	90910.1	0.000988192	148.632	0.00054987	78.5832	0.00135668	216.691
274.564	29.6762	113628	90983.5	0.000987955	148.622	0.000549726	78.5798	0.00135604	216.671
274.9	29.7124	113696	91079.2	0.000987612	148.603	0.000549753	78.5728	0.00135573	216.637
274.555	29.6769	113717	91107.6	0.000987381	148.598	0.000549607	78.5707	0.00135509	216.627
274.31	29.6521	113788	91207.9	0.000987153	148.577	0.00054946	78.5624	0.00135444	216.589
274.415	29.6635	113799	91223.5	0.000986827	148.572	0.000549483	78.5607	0.00135414	216.582
274.239	29.6462	113877	91332.5	0.000986604	148.542	0.000549334	78.5479	0.00135349	216.53
274.107	29.6321	113919	91390.9	0.000986293	148.522	0.000549353	78.5392	0.0013532	216.497
274.135	29.6366	113966	91457.4	0.000986076	148.499	0.000549203	78.5289	0.00135255	216.458
273.809	29.6018	114038	91557.6	0.000985781	148.456	0.000549219	78.5097	0.00135227	216.389
273.993	29.6229	114056	91582.5	0.00098557	148.446	0.000549068	78.5049	0.00135163	216.372
274.251	29.6521	114127	91682.6	0.000985361	148.402	0.000548917	78.4851	0.00135098	216.302
273.732	29.5967	114138	91698.3	0.000985086	148.394	0.000548929	78.4816	0.00135071	216.289
273.849	29.6107	114217	91808.2	0.000984883	148.338	0.000548777	78.4556	0.00135007	216.199
273.297	29.5516	114256	91863.8	0.000984624	148.305	0.000548787	78.4404	0.00134981	216.148
273.208	29.5436	114306	91933.5	0.000984427	148.265	0.000548635	78.4214	0.00134918	216.083
272.748	29.4944	114375	92030.5	0.000984185	148.2	0.000548642	78.3914	0.00134893	215.983
272.559	29.4756	114395	92058.3	0.000983994	148.182	0.000548491	78.383	0.0013483	215.955
272.327	29.4523	114466	92158.6	0.000983806	148.119	0.000548341	78.3532	0.00134767	215.855
272.198	29.4385	114476	92173	0.000983584	148.108	0.000548346	78.3484	0.00134745	215.839
272.065	29.4257	114555	92283.5	0.000983402	148.032	0.000548196	78.3125	0.00134682	215.72
272.04	29.4231	114595	92339.9	0.000983198	147.989	0.0005482	78.292	0.00134661	215.653
271.936	29.4135	114643	92408.5	0.000983022	147.939	0.000548052	78.268	0.001346	215.575
272.084	29.4294	114713	92506.4	0.000982836	147.86	0.000548055	78.2304	0.0013458	215.453
272.081	29.4306	114732	92533.5	0.000982665	147.839	0.000547909	78.2205	0.0013452	215.421
271.978	29.4211	114803	92633.8	0.000982497	147.765	0.000547764	78.1855	0.0013446	215.306
272.683	29.4966	114814	92649	0.000982333	147.753	0.000547767	78.1797	0.00134442	215.287
272.931	29.5246	114891	92758.3	0.00098217	147.67	0.000547625	78.1403	0.00134383	215.158
273.966	29.6355	114933	92816.8	0.000982025	147.622	0.000547628	78.1176	0.00134367	215.085
274.774	29.7236	114979	92882.8	0.000981868	147.572	0.00054749	78.0934	0.00134309	215.006
275.654	29.8179	115051	92984.8	0.000981742	147.489	0.000547493	78.0537	0.00134295	214.878
276.881	29.9508	115067	93007.3	0.00098159	147.471	0.000547358	78.0455	0.00134239	214.851
278.23	30.0967	115138	93107.3	0.00098144	147.4	0.000547225	78.0117	0.00134183	214.74
278.276	30.1016	115152	93127.9	0.000981332	147.385	0.000547231	78.0044	0.00134171	214.716
279.829	30.2693	115226	93232.1	0.000981188	147.312	0.000547102	77.9703	0.00134116	214.603
278.708	30.1492	115270	93295.1	0.000981094	147.267	0.000547109	77.9488	0.00134106	214.533
280.082	30.2976	115314	93356.8	0.000980954	147.226	0.000546985	77.9296	0.00134053	214.469
277.894	30.0629	115388	93462.4	0.000980874	147.154	0.000546994	77.8956	0.00134044	214.356
278.568	30.136	115402	93481.6	0.000980739	147.142	0.000546875	77.8902	0.00133992	214.338
278.967	30.1796	115472	93581.6	0.000980607	147.087	0.000546759	77.8645	0.00133941	214.25
275.756	29.835	115488	93604.8	0.000980541	147.074	0.000546774	77.8585	0.00133934	214.229
275.331	29.7901	115560	93706.5	0.000980413	147.023	0.000546664	77.8351	0.00133885	214.147
273.002	29.5398	115606	93771.7	0.00098036	146.99	0.000546682	77.8201	0.00133879	214.095
271.897	29.4218	115648	93831.3	0.000980236	146.964	0.000546578	77.8083	0.00133831	214.053
271.104	29.3361	115723	93939	0.000980193	146.917	0.0005466	77.787	0.00133827	213.976
269.729	29.1892	115735	93956.1	0.000980073	146.911	0.000546503	77.7843	0.0013378	213.966
268.358	29.0426	115806	94056.2	0.000979955	146.881	0.000546409	77.7712	0.00133736	213.914
269.096	29.1208	115823	94080.8	0.000979924	146.873	0.000546439	77.7682	0.00133732	213.902
268.301	29.0359	115893	94181.1	0.00097981	146.85	0.000546352	77.7586	0.00133689	213.86
269.878	29.2041	115940	94247.5	0.000979788	146.834	0.000546388	77.7525	0.00133687	213.833
269.589	29.1734	115981	94306.1	0.000979677	146.825	0.000546308	77.749	0.00133645	213.815
271.16	29.341	116056	94414	0.000979664	146.807	0.000546349	77.7424	0.00133644	213.781
270.898	29.3132	116068	94431.2	0.000979555	146.805	0.000546277	77.7421	0.00133603	213.777
270.654	29.2873	116139	94531.3	0.00097945	146.801	0.000546209	77.7421	0.00133564	213.763
271.032	29.3271	116155	94555.3	0.000979445	146.799	0.000546259	77.7421	0.00133564	213.759
270.42	29.2619	116226	94656.6	0.000979341	146.8	0.000546199	77.7448	0.00133527	213.753
270.303	29.2485	116271	94721.2	0.000979343	146.799	0.000546255	77.746	0.00133527	213.747
269.66	29.18	116314	94782	0.000979242	146.802	0.000546203	77.7489	0.00133491	213.746
269.522	29.1645	116387	94886.5	0.00097925	146.804	0.000546265	77.7524	0.00133492	213.741
269.05	29.1142	116402	94907.6	0.00097915	146.805	0.000546221	77.7538	0.00133457	213.742
268.854	29.0935	116472	95007.6	0.000979052	146.818	0.000546181	77.7628	0.00133424	213.754
268.54	29.0591	116486	95028	0.000979066	146.82	0.000546253	77.7643	0.00133425	213.755
268.164	29.0191	116559	95132.4	0.000978969	146.835	0.00054622	77.7744	0.00133393	213.769
267.695	28.9682	116603	95195.1	0.000978988	146.841	0.000546299	77.7789	0.00133395	213.773
267.021	28.8962	116646	95257.2	0.000978892	146.851	0.000546274	77.7853	0.00133364	213.782
266.632	28.8538	116719	95361.9	0.000978915	146.861	0.000546359	77.7929	0.00133366	213.789
265.921	28.778	116734	95382.3	0.000978821	146.864	0.000546341	77.7951	0.00133337	213.792
265.642	28.7483	116803	95482.3	0.000978736	146.886	0.000546325	77.8087	0.0013331	213.817
265.798	28.7644	116816	95500	0.00097876	146.889	0.000546419	77.8108	0.00133311	213.82
266.142	28.8015	116891	95608.5	0.00097868	146.914	0.00054641	77.8261	0.00133286	213.849
267.006	28.8933	116930	95663.8	0.000978706	146.924	0.00054651	77.8324	0.00133286	213.859
268.005	29.0006	116979	95734.6	0.00097863	146.941	0.000546507	77.8428	0.00133262	213.878
269.286	29.1371	117044	95828	0.000978658	146.958	0.000546613	77.8539	0.00133263	213.897
270.746	29.2937	117067	95860.8	0.000978585	146.967	0.000546616	77.8591	0.0013324	213.906
272.205	29.4503	117138	95962.1	0.000978518	147	0.000546621	77.8782	0.00133219	213.947
273.568	29.5956	117142	95968.6	0.000978543	147.002	0.000546739	77.8794	0.00133217	213.949
274.718	29.719	117225	96088.1	0.000978478	147.043	0.00054675	77.903	0.00133197	214
275.485	29.8004	117256	96132.6	0.000978503	147.056	0.000546874	77.911	0.00133195	214.016
276.135	29.8703	117313	96214.7	0.000978438	147.086	0.000546892	77.9282	0.00133175	214.054
275.972	29.8522	117370	96295.7	0.000978462	147.112	0.000547022	77.9435	0.00133172	214.086
276.167	29.8734	117401	96341.2	0.000978396	147.13	0.000547047	77.9536	0.00133152	214.108
275.185	29.7674	117484	96459.5	0.000978419	147.171	0.000547184	77.9774	0.00133148	214.159
274.914	29.7386	117489	96467.4	0.000978352	147.174	0.000547215	77.9794	0.00133128	214.163
274.597	29.705	117559	96568.3	0.00097829	147.219	0.000547248	78.0043	0.00133109	214.22
272.921	29.5248	117580	96598	0.000978304	147.231	0.000547396	78.0114	0.00133103	214.236
272.652	29.4962	117647	96694.8	0.000978239	147.273	0.000547436	78.0354	0.00133084	214.29
271.111	29.3305	117693	96761	0.00097825	147.301	0.00054759	78.0511	0.00133076	214.326
271.168	29.3368	117735	96821.6	0.000978182	147.327	0.000547637	78.066	0.00133056	214.359
270.363	29.2499	117806	96923.6	0.000978189	147.369	0.000547796	78.0899	0.00133047	214.413
270.794	29.2964	117823	96948.5	0.000978117	147.379	0.00054785	78.096	0.00133026	214.426
271.397	29.3611	117892	97049	0.000978047	147.421	0.000547904	78.1195	0.00133007	214.479
271.959	29.4207	117899	97059	0.000978044	147.425	0.000548074	78.122	0.00132994	214.484
272.816	29.5127	117980	97175.7	0.000977969	147.47	0.000548136	78.1476	0.00132973	214.541
274.238	29.6644	118012	97221.6	0.00097796	147.487	0.000548311	78.1576	0.00132959	214.562
274.876	29.7329	118068	97302.7	0.00097788	147.515	0.000548378	78.174	0.00132937	214.597
276.416	29.8972	118124	97383.8	0.000977866	147.542	0.000548558	78.19	0.00132921	214.631
276.155	29.8695	118156	97429.9	0.000977779	147.557	0.000548632	78.1986	0.00132898	214.648
277.01	29.9603	118236	97545.2	0.000977759	147.591	0.000548816	78.219	0.0013288	214.69
275.563	29.8056	118244	97557.2	0.000977666	147.595	0.000548895	78.2212	0.00132856	214.693
273.783	29.6153	118314	97657.4	0.000977574	147.619	0.000548975	78.2358	0.00132831	214.721
273.462	29.5801	118329	97679.7	0.00097754	147.624	0.000549168	78.2391	0.0013281	214.726
271.591	29.38	118402	97784.8	0.000977441	147.644	0.000549253	78.2522	0.00132784	214.748
271.625	29.383	118441	97841.5	0.0009774	147.654	0.000549449	78.2591	0.0013276	214.759
270.739	29.2883	118489	97911.7	0.000977293	147.665	0.00054954	78.2663	0.00132733	214.769
271.589	29.3786	118553	98003.9	0.000977246	147.678	0.000549739	78.2752	0.00132707	214.781
271.978	29.4206	118577	98038.6	0.000977131	147.681	0.000549834	78.2781	0.00132678	214.783
273.368	29.5688	118665	98165.6	0.000977076	147.693	0.000550034	78.2872	0.00132651	214.79
274.55	29.6956	118665	98166	0.000976954	147.693	0.000550134	78.2874	0.00132619	214.79
275.85	29.8351	118735	98268.1	0.00097683	147.695	0.000550233	78.2915	0.00132588	214.786
277.165	29.9752	118758	98301.5	0.000976761	147.696	0.000550439	78.2926	0.00132557	214.784
278.135	30.0794	118823	98395.6	0.000976629	147.694	0.000550542	78.2942	0.00132524	214.774
278.477	30.1153	118869	98462.1	0.000976552	147.69	0.000550748	78.2944	0.00132491	214.764
278.646	30.1338	118912	98523.7	0.000976412	147.686	0.000550854	78.2937	0.00132456	214.753
277.587	30.0197	118980	98621.9	0.000976328	147.675	0.000551061	78.2911	0.00132421	214.73
276.877	29.944	119000	98651.9	0.000976179	147.671	0.000551169	78.29	0.00132384	214.722
275.526	29.7998	119070	98753.5	0.000976029	147.654	0.000551277	78.2844	0.00132346	214.69
274.391	29.6776	119071	98754.8	0.000975931	147.654	0.000551486	78.2844	0.00132308	214.689
273.529	29.5858	119159	98882	0.000975772	147.626	0.000551595	78.2733	0.00132269	214.638
273.071	29.5361	119181	98914.1	0.000975667	147.617	0.000551802	78.27	0.00132229	214.623
273.024	29.5316	119247	99010.5	0.0009755	147.589	0.000551912	78.2585	0.00132188	214.575
273.279	29.5583	119290	99073.4	0.000975388	147.568	0.000552116	78.2498	0.00132146	214.54
273.503	29.5827	119336	99139	0.000975212	147.544	0.000552227	78.2396	0.00132103	214.5
273.842	29.6185	119400	99232.2	0.000975094	147.507	0.000552428	78.2233	0.00132061	214.438
273.296	29.5605	119424	99268	0.00097491	147.491	0.000552539	78.2166	0.00132015	214.413
273.411	29.5724	119508	99389.8	0.000974786	147.434	0.000552736	78.1909	0.00131972	214.32
272.267	29.4503	119513	99397.4	0.000974594	147.43	0.000552846	78.1893	0.00131925	214.314
271.016	29.3167	119582	99497.7	0.000974402	147.377	0.000552954	78.1653	0.00131877	214.229
271.819	29.4022	119596	99518.1	0.000974265	147.365	0.000553147	78.1601	0.00131831	214.21
271.351	29.3526	119671	99626.8	0.000974065	147.302	0.000553253	78.1308	0.00131782	214.109
272.632	29.4892	119705	99676.3	0.000973923	147.27	0.00055344	78.1166	0.00131735	214.06
272.99	29.5281	119760	99755.8	0.000973716	147.219	0.000553544	78.093	0.00131684	213.979
274.067	29.6429	119814	99834.9	0.000973569	147.166	0.000553723	78.0681	0.00131637	213.895
274.619	29.7025	119848	99884.5	0.000973355	147.132	0.000553825	78.0523	0.00131585	213.842
274.728	29.7137	119922	99993.4	0.000973204	147.053	0.000553995	78.0157	0.00131536	213.719
274.846	29.7268	119936	100013	0.000972984	147.039	0.000554094	78.009	0.00131483	213.697
274.94	29.7372	120005	100114	0.000972764	146.968	0.000554188	77.9763	0.0013143	213.586
273.832	29.6182	120011	100123	0.000972604	146.962	0.00055435	77.9733	0.0013138	213.576
273.68	29.6024	120094	100244	0.000972378	146.875	0.000554439	77.933	0.00131325	213.441
272.313	29.4555	120118	100279	0.000972215	146.848	0.000554591	77.9207	0.00131275	213.399
272.226	29.4465	120183	100374	0.000971985	146.781	0.000554676	77.8896	0.0013122	213.294
270.91	29.3052	120225	100436	0.00097182	146.736	0.000554816	77.8685	0.0013117	213.223
270.942	29.309	120272	100504	0.000971585	146.688	0.000554896	77.8465	0.00131114	213.148
269.761	29.1823	120332	100592	0.000971419	146.626	0.000555024	77.8176	0.00131065	213.05
269.723	29.1785	120361	100634	0.00097118	146.597	0.000555097	77.8047	0.00131007	213.006
268.864	29.0861	120439	100749	0.000971014	146.52	0.000555213	77.769	0.00130959	212.884
268.824	29.0823	120449	100764	0.000970772	146.511	0.00055528	77.7648	0.00130901	212.869
268.937	29.0949	120517	100864	0.000970532	146.454	0.00055534	77.7394	0.00130844	212.78
268.89	29.0894	120528	100879	0.000970362	146.446	0.000555441	77.7356	0.00130796	212.766
269.336	29.1376	120605	100992	0.000970119	146.387	0.000555494	77.7094	0.00130738	212.672
270.103	29.2194	120636	101037	0.000969951	146.364	0.00055558	77.6991	0.00130692	212.634
271.129	29.3298	120693	101121	0.000969707	146.324	0.000555625	77.6819	0.00130634	212.57
272.398	29.4654	120744	101196	0.000969541	146.289	0.000555696	77.6664	0.00130589	212.513
274.003	29.6377	120781	101250	0.000969296	146.266	0.000555733	77.6565	0.00130531	212.475
275.256	29.7715	120852	101355	0.000969133	146.22	0.000555788	77.6368	0.00130488	212.4
276.997	29.9584	120868	101378	0.000968889	146.211	0.000555816	77.633	0.0013043	212.384
278.427	30.112	120937	101479	0.000968648	146.174	0.000555836	77.6177	0.00130373	212.322
278.801	30.1518	120941	101485	0.000968487	146.171	0.000555872	77.6168	0.00130332	212.318
279.503	30.2273	121025	101608	0.000968247	146.127	0.000555883	77.5986	0.00130276	212.244
278.617	30.1322	121048	101643	0.00096809	146.114	0.000555903	77.5933	0.00130237	212.222
278.803	30.1525	121112	101738	0.000967853	146.08	0.000555904	77.5792	0.00130182	212.165
277.679	30.0318	121155	101801	0.000967697	146.056	0.000555904	77.5694	0.00130145	212.125
278.617	30.1327	121200	101867	0.000967463	146.032	0.000555896	77.5592	0.0013009	212.084
278.435	30.113	121262	101958	0.000967307	145.996	0.000555878	77.5444	0.00130054	212.025
280.77	30.3634	121289	101997	0.000967077	145.981	0.000555859	77.5382	0.0013	212
281.538	30.4455	121369	102115	0.000966922	145.933	0.000555824	77.5178	0.00129966	211.92
284.498	30.7629	121377	102127	0.000966697	145.928	0.000555795	77.516	0.00129914	211.913
286.018	30.9261	121445	102227	0.000966476	145.889	0.000555755	77.4993	0.00129863	211.847
286.526	30.9803	121455	102242	0.000966322	145.882	0.000555701	77.4966	0.0012983	211.836
285.941	30.918	121533	102356	0.000966106	145.835	0.000555645	77.4767	0.0012978	211.758
283.707	30.6785	121562	102399	0.000965954	145.817	0.000555576	77.4688	0.00129748	211.728
281.262	30.417	121621	102486	0.000965742	145.78	0.000555505	77.4531	0.00129699	211.667
276.931	29.9529	121668	102556	0.000965592	145.75	0.00055542	77.4402	0.0012967	211.618
273.731	29.6106	121709	102616	0.000965386	145.723	0.000555335	77.4291	0.00129622	211.575
268.727	29.0745	121774	102711	0.000965239	145.682	0.000555236	77.4112	0.00129594	211.506
265.954	28.7778	121798	102747	0.000965038	145.667	0.000555138	77.4048	0.00129548	211.481
261.62	28.3135	121879	102867	0.000964895	145.614	0.000555026	77.3823	0.00129522	211.395
260.189	28.1606	121886	102877	0.0009647	145.61	0.000554915	77.3806	0.00129476	211.388
260.275	28.1701	121954	102977	0.000964509	145.567	0.000554793	77.3624	0.00129432	211.318
257.801	27.905	121964	102992	0.000964372	145.561	0.000554669	77.3598	0.00129409	211.308
259.023	28.0363	122042	103108	0.000964188	145.512	0.000554536	77.3387	0.00129366	211.227
258.701	28.0017	122069	103147	0.000964055	145.495	0.000554401	77.3317	0.00129344	211.199
260.491	28.1937	122131	103239	0.000963878	145.457	0.000554258	77.3151	0.00129303	211.135
261.665	28.3194	122174	103303	0.00096375	145.43	0.000554114	77.3038	0.00129284	211.091
263.365	28.5019	122219	103369	0.00096358	145.402	0.000553962	77.2917	0.00129244	211.045
265.189	28.6971	122279	103459	0.000963457	145.365	0.000553809	77.276	0.00129227	210.984
266.024	28.7869	122307	103500	0.000963294	145.347	0.00055365	77.2686	0.00129189	210.955
267.597	28.9554	122385	103614	0.000963177	145.3	0.00055349	77.2486	0.00129174	210.877
267.074	28.8996	122395	103630	0.000963022	145.294	0.000553325	77.2459	0.00129138	210.866
265.692	28.7518	122463	103730	0.000962871	145.249	0.000553151	77.2262	0.00129103	210.792
266.247	28.8111	122469	103740	0.000962764	145.245	0.000552987	77.2246	0.0012909	210.786
264.483	28.6222	122551	103861	0.00096262	145.19	0.000552809	77.2008	0.00129057	210.697
264.661	28.6412	122574	103895	0.00096252	145.175	0.000552641	77.1946	0.00129047	210.673
263.394	28.5056	122639	103991	0.000962384	145.133	0.000552459	77.1761	0.00129015	210.603
264.041	28.5747	122679	104051	0.00096229	145.108	0.000552287	77.1655	0.00129007	210.562
263.76	28.5446	122727	104122	0.000962163	145.078	0.000552102	77.1523	0.00128978	210.512
264.862	28.6625	122784	104206	0.000962076	145.044	0.000551928	77.1381	0.00128972	210.456
265.367	28.7166	122815	104253	0.000961957	145.025	0.000551742	77.13	0.00128944	210.425
266.482	28.8358	122888	104361	0.000961877	144.984	0.000551566	77.1129	0.0012894	210.357
267.301	28.9236	122903	104384	0.000961765	144.976	0.00055138	77.1093	0.00128915	210.342
268.093	29.0084	122971	104485	0.000961657	144.937	0.000551189	77.0932	0.0012889	210.278
268.607	29.0632	122972	104486	0.00096159	144.937	0.000551018	77.0931	0.00128889	210.277
269.02	29.1076	123059	104615	0.00096149	144.894	0.000550828	77.0751	0.00128866	210.204
268.64	29.0667	123076	104641	0.00096143	144.886	0.000550658	77.0722	0.00128868	210.191
268.502	29.0519	123147	104746	0.000961337	144.856	0.00055047	77.0602	0.00128847	210.138
267.5	28.9444	123181	104796	0.000961285	144.843	0.000550302	77.0555	0.0012885	210.116
266.82	28.8715	123235	104877	0.000961201	144.824	0.000550117	77.0484	0.00128831	210.082
265.74	28.7557	123285	104951	0.000961156	144.809	0.000549952	77.0431	0.00128836	210.054
264.953	28.6714	123322	105007	0.000961079	144.799	0.000549771	77.0395	0.00128818	210.034
264.266	28.5977	123389	105107	0.000961043	144.783	0.00054961	77.0345	0.00128826	210.002
263.762	28.5436	123410	105138	0.000960973	144.778	0.000549433	77.0332	0.0012881	209.993
263.59	28.5251	123493	105261	0.000960945	144.763	0.000549276	77.029	0.00128819	209.96
263.372	28.5017	123499	105270	0.000960881	144.762	0.000549105	77.029	0.00128805	209.958
263.161	28.4791	123566	105370	0.00096082	144.75	0.000548933	77.026	0.00128792	209.933
263.494	28.5146	123575	105383	0.000960805	144.749	0.000548788	77.0259	0.00128803	209.93
263.336	28.4977	123654	105501	0.000960749	144.735	0.000548623	77.0227	0.00128792	209.901
263.899	28.5578	123678	105537	0.000960743	144.732	0.000548484	77.022	0.00128805	209.893
263.736	28.5404	123742	105633	0.000960693	144.72	0.000548326	77.0188	0.00128795	209.868
264.39	28.6103	123781	105691	0.000960694	144.713	0.000548194	77.0171	0.0012881	209.853
264.234	28.5935	123831	105765	0.00096065	144.702	0.000548043	77.0136	0.00128801	209.831
264.847	28.659	123884	105844	0.000960659	144.69	0.000547919	77.0099	0.00128818	209.807
264.77	28.6508	123919	105896	0.00096062	144.679	0.000547776	77.0062	0.0012881	209.788
265.187	28.6952	123987	105997	0.000960637	144.659	0.00054766	76.9989	0.00128828	209.75
265.29	28.7063	124008	106029	0.000960603	144.651	0.000547526	76.9959	0.00128821	209.736
265.485	28.727	124089	106150	0.000960627	144.62	0.000547418	76.9834	0.00128841	209.681
266.015	28.7838	124096	106161	0.000960597	144.616	0.000547292	76.9821	0.00128835	209.675
266.842	28.8723	124163	106261	0.000960566	144.577	0.000547169	76.9649	0.0012883	209.609
267.058	28.8954	124169	106270	0.000960602	144.573	0.000547076	76.9635	0.00128851	209.603
267.998	28.9961	124252	106393	0.000960574	144.515	0.000546963	76.9375	0.00128847	209.509
268.14	29.011	124272	106423	0.000960617	144.501	0.000546879	76.9314	0.00128869	209.487
268.985	29.1015	124340	106525	0.000960592	144.445	0.000546775	76.9059	0.00128865	209.397
269.084	29.112	124374	106576	0.000960642	144.418	0.0005467	76.8936	0.00128889	209.353
269.742	29.1825	124429	106657	0.000960618	144.367	0.000546606	76.8705	0.00128885	209.274
269.759	29.1842	124477	106729	0.000960675	144.324	0.00054654	76.8505	0.00128909	209.205
270.427	29.2557	124517	106789	0.000960652	144.283	0.000546456	76.8316	0.00128907	209.141
269.998	29.2096	124579	106882	0.000960715	144.221	0.000546398	76.803	0.00128931	209.044
270.628	29.277	124605	106921	0.000960693	144.193	0.000546325	76.7899	0.00128929	209
269.365	29.1416	124682	107036	0.000960762	144.112	0.000546276	76.752	0.00128953	208.873
269.607	29.1675	124693	107053	0.00096074	144.099	0.000546213	76.746	0.00128951	208.853
269.726	29.1803	124760	107153	0.000960713	144.02	0.000546153	76.7086	0.00128948	208.731
267.576	28.9498	124763	107158	0.000960792	144.016	0.000546119	76.7068	0.00128974	208.725
267.753	28.9687	124848	107285	0.000960763	143.916	0.00054607	76.6596	0.00128971	208.57
265.827	28.7624	124865	107312	0.000960847	143.896	0.000546044	76.6502	0.00128997	208.539
266.999	28.8878	124936	107417	0.000960816	143.816	0.000546004	76.6122	0.00128993	208.414
266.059	28.787	124968	107465	0.000960904	143.78	0.000545987	76.5956	0.00129019	208.358
268.429	29.0408	125023	107548	0.00096087	143.72	0.000545957	76.5675	0.00129015	208.265
267.769	28.97	125070	107619	0.000960963	143.671	0.000545947	76.5447	0.0012904	208.189
270.252	29.236	125110	107680	0.000960924	143.631	0.000545927	76.5259	0.00129036	208.125
268.685	29.068	125172	107773	0.000961021	143.573	0.000545925	76.4989	0.0012906	208.034
270.311	29.2421	125198	107812	0.000960978	143.55	0.000545913	76.4883	0.00129055	207.998
267.698	28.962	125274	107927	0.000961079	143.487	0.000545918	76.4593	0.00129079	207.897
268.305	29.027	125285	107943	0.00096103	143.479	0.000545916	76.4556	0.00129073	207.884
268.44	29.0415	125352	108044	0.000960972	143.434	0.000545918	76.4353	0.00129065	207.811
265.684	28.7461	125356	108051	0.000961078	143.431	0.000545933	76.4341	0.00129088	207.806
265.879	28.7671	125438	108175	0.000961013	143.388	0.000545944	76.4155	0.00129079	207.734
264.129	28.5794	125459	108206	0.000961122	143.379	0.000545965	76.4116	0.00129101	207.718
264.638	28.634	125525	108306	0.000961048	143.354	0.000545983	76.4019	0.0012909	207.675
263.614	28.5241	125561	108360	0.00096116	143.343	0.000546009	76.3978	0.00129112	207.655
264.184	28.5851	125612	108437	0.000961077	143.332	0.000546036	76.3943	0.00129099	207.633
263.169	28.4763	125663	108514	0.00096119	143.324	0.000546067	76.3923	0.00129118	207.616
263.519	28.5138	125699	108569	0.000961097	143.321	0.0005461	76.3924	0.00129104	207.607
262.346	28.388	125765	108668	0.000961212	143.32	0.000546135	76.3943	0.00129122	207.597
262.405	28.3944	125786	108700	0.000961108	143.321	0.000546175	76.3957	0.00129105	207.596
261.153	28.26	125867	108821	0.000961225	143.328	0.000546213	76.4028	0.00129121	207.597
260.941	28.2374	125874	108832	0.000961109	143.329	0.000546259	76.4037	0.00129102	207.598
260.69	28.2105	125940	108932	0.000960978	143.34	0.00054631	76.4122	0.0012908	207.607
259.601	28.0937	125947	108942	0.000961097	143.342	0.000546353	76.4134	0.00129094	207.608
259.309	28.0624	126027	109064	0.000960953	143.359	0.000546409	76.4256	0.0012907	207.624
259.134	28.0435	126048	109096	0.000961072	143.365	0.000546454	76.4293	0.00129082	207.629
259.055	28.035	126114	109196	0.000960914	143.38	0.000546515	76.44	0.00129054	207.644
259.742	28.1084	126149	109249	0.000961033	143.389	0.000546561	76.446	0.00129064	207.652
260.035	28.1398	126202	109329	0.000960859	143.4	0.000546629	76.4539	0.00129034	207.662
261.181	28.2624	126249	109401	0.000960978	143.411	0.000546677	76.4615	0.00129041	207.672
261.774	28.3259	126289	109461	0.00096079	143.417	0.000546754	76.4665	0.00129008	207.677
262.915	28.4479	126350	109553	0.000960908	143.427	0.000546802	76.4742	0.00129012	207.684
263.604	28.5217	126377	109594	0.000960705	143.429	0.000546889	76.4766	0.00128978	207.684
264.328	28.5992	126449	109704	0.000960823	143.436	0.000546937	76.4828	0.00128979	207.685
264.955	28.6663	126465	109728	0.000960607	143.435	0.000547031	76.4834	0.00128942	207.682
265.4	28.7139	126549	109855	0.000960724	143.434	0.000547079	76.4862	0.00128941	207.671
265.804	28.7571	126553	109861	0.000960495	143.433	0.000547181	76.4863	0.00128902	207.669
265.543	28.7292	126619	109961	0.000960251	143.414	0.000547291	76.4789	0.00128861	207.633
266.198	28.7991	126626	109972	0.000960369	143.412	0.000547337	76.4784	0.00128856	207.629
265.507	28.7251	126707	110095	0.000960113	143.376	0.000547453	76.4634	0.00128813	207.567
265.977	28.7754	126726	110123	0.000960234	143.368	0.0005475	76.4602	0.00128805	207.554
265.078	28.6791	126795	110228	0.000959967	143.327	0.000547622	76.4423	0.00128759	207.487
265.153	28.6869	126825	110273	0.000960091	143.311	0.00054767	76.4353	0.00128749	207.459
264.309	28.5966	126884	110362	0.000959813	143.268	0.000547797	76.4163	0.00128701	207.391
263.835	28.5456	126924	110423	0.000959941	143.242	0.000547846	76.4044	0.00128688	207.348
263.321	28.4905	126972	110497	0.000959653	143.202	0.000547977	76.386	0.00128639	207.284
261.978	28.3465	127023	110573	0.000959785	143.163	0.000548027	76.3684	0.00128622	207.222
261.641	28.3104	127061	110631	0.000959489	143.128	0.000548161	76.3524	0.00128571	207.167
259.509	28.0819	127121	110723	0.000959625	143.077	0.000548211	76.329	0.00128552	207.086
259.078	28.0358	127149	110765	0.00095932	143.05	0.000548349	76.3164	0.00128499	207.043
256.647	27.7752	127219	110872	0.00095946	142.987	0.000548399	76.2875	0.00128478	206.944
256.231	27.7307	127237	110900	0.000959147	142.969	0.00054854	76.2791	0.00128423	206.916
253.986	27.4901	127318	111022	0.000959293	142.896	0.000548589	76.2452	0.00128399	206.8
253.769	27.4668	127326	111034	0.000958973	142.888	0.000548732	76.2414	0.00128343	206.787
254.005	27.492	127391	111135	0.000958645	142.817	0.000548879	76.2084	0.00128285	206.677
252.394	27.3193	127393	111138	0.000958798	142.815	0.000548926	76.2076	0.00128259	206.674
253.288	27.4151	127479	111269	0.000958464	142.726	0.000549074	76.1659	0.00128199	206.535
252.411	27.3211	127491	111287	0.000958623	142.715	0.00054912	76.1608	0.00128171	206.517
253.826	27.4726	127567	111403	0.000958285	142.64	0.000549269	76.1262	0.0012811	206.4
253.363	27.4228	127590	111438	0.00095845	142.62	0.000549314	76.1169	0.00128079	206.368
255.02	27.6003	127654	111535	0.000958107	142.561	0.000549463	76.0899	0.00128017	206.275
254.807	27.5774	127690	111591	0.000958278	142.531	0.000549507	76.0761	0.00127984	206.226
256.382	27.7461	127740	111668	0.000957932	142.488	0.000549657	76.0564	0.00127921	206.158
256.225	27.7291	127790	111743	0.000958109	142.45	0.000549699	76.0391	0.00127886	206.096
257.348	27.8493	127827	111800	0.000957761	142.42	0.000549848	76.0259	0.00127821	206.049
257.055	27.8178	127890	111897	0.000957944	142.375	0.000549889	76.0056	0.00127785	205.976
257.609	27.8771	127913	111932	0.000957595	142.358	0.000550038	75.998	0.00127719	205.948
257.148	27.8277	127989	112048	0.000957785	142.307	0.000550077	75.9756	0.00127681	205.865
257.241	27.8376	127999	112065	0.000957434	142.3	0.000550224	75.9723	0.00127614	205.853
257.206	27.8339	128065	112165	0.00095708	142.254	0.000550373	75.952	0.00127547	205.778
256.228	27.7289	128067	112168	0.00095728	142.252	0.000550408	75.9516	0.00127507	205.776
256.039	27.7087	128151	112298	0.000956926	142.197	0.000550555	75.9271	0.00127439	205.685
254.873	27.5837	128166	112321	0.000957133	142.187	0.000550588	75.9232	0.00127398	205.669
254.976	27.5947	128237	112430	0.000956781	142.143	0.000550734	75.904	0.00127329	205.596
253.945	27.4841	128265	112474	0.000956995	142.127	0.000550765	75.897	0.00127286	205.569
254.839	27.5798	128323	112563	0.000956644	142.092	0.000550908	75.8824	0.00127217	205.512
254.187	27.5098	128364	112626	0.000956865	142.07	0.000550937	75.873	0.00127173	205.474
255.728	27.6749	128409	112695	0.000956516	142.045	0.000551078	75.8625	0.00127103	205.432
255.267	27.6254	128463	112778	0.000956744	142.018	0.000551105	75.8511	0.00127059	205.385
256.834	27.7933	128495	112828	0.000956399	142.001	0.000551243	75.8444	0.00126988	205.357
256.039	27.7079	128562	112931	0.000956634	141.969	0.000551268	75.8314	0.00126943	205.303
257.125	27.8242	128581	112960	0.000956292	141.961	0.000551403	75.828	0.00126872	205.287
255.846	27.687	128661	113083	0.000956534	141.927	0.000551425	75.8144	0.00126826	205.227
256.432	27.7499	128667	113093	0.000956197	141.924	0.000551557	75.8136	0.00126755	205.223
257.099	27.8213	128731	113193	0.000955861	141.9	0.000551689	75.8045	0.00126684	205.18
255.644	27.6653	128739	113204	0.000956114	141.898	0.000551707	75.8037	0.00126637	205.175
256.505	27.7575	128817	113325	0.000955782	141.875	0.000551834	75.7959	0.00126566	205.132
255.45	27.6444	128838	113357	0.000956042	141.869	0.000551851	75.7943	0.00126519	205.121
256.35	27.7408	128902	113457	0.000955717	141.856	0.000551975	75.7907	0.00126448	205.093
255.459	27.6451	128936	113510	0.000955983	141.85	0.000551989	75.7892	0.001264	205.079
256.031	27.7064	128988	113589	0.000955665	141.843	0.000552109	75.7884	0.0012633	205.062
254.864	27.5813	129035	113662	0.000955937	141.838	0.000552121	75.7882	0.00126282	205.049
254.965	27.5921	129073	113722	0.000955626	141.836	0.000552237	75.7891	0.00126212	205.04
253.673	27.4536	129133	113814	0.000955904	141.834	0.000552247	75.7909	0.00126164	205.028
253.555	27.4409	129159	113855	0.0009556	141.834	0.000552359	75.7925	0.00126095	205.025
252.561	27.3343	129231	113966	0.000955884	141.835	0.000552368	75.7968	0.00126047	205.017
252.607	27.3393	129245	113988	0.000955588	141.836	0.000552475	75.7981	0.00125978	205.017
252.167	27.2919	129328	114117	0.000955878	141.842	0.000552482	75.805	0.0012593	205.013
252.479	27.3253	129331	114121	0.00095559	141.842	0.000552585	75.8055	0.00125862	205.013
252.836	27.3636	129395	114221	0.000955306	141.85	0.000552686	75.8127	0.00125795	205.015
252.934	27.3739	129405	114236	0.000955605	141.851	0.000552689	75.8139	0.00125748	205.015
253.311	27.4144	129481	114355	0.00095533	141.86	0.000552785	75.8221	0.00125682	205.017
253.584	27.4434	129502	114387	0.000955635	141.862	0.000552786	75.8242	0.00125634	205.016
253.972	27.485	129567	114488	0.000955369	141.866	0.000552878	75.8299	0.00125569	205.014
254.338	27.524	129600	114538	0.000955678	141.868	0.000552878	75.8321	0.00125523	205.011
254.841	27.5779	129653	114622	0.000955422	141.868	0.000552965	75.835	0.00125459	205.004
255.242	27.6206	129697	114689	0.000955734	141.866	0.000552963	75.8364	0.00125413	204.994
255.818	27.6823	129739	114755	0.000955488	141.863	0.000553046	75.8367	0.00125351	204.983
256.1	27.7123	129794	114841	0.000955804	141.855	0.000553042	75.8355	0.00125305	204.963
256.598	27.7657	129825	114888	0.000955568	141.849	0.00055312	75.8341	0.00125245	204.95
256.61	27.7668	129891	114991	0.000955887	141.831	0.000553115	75.8286	0.001252	204.915
256.846	27.7921	129911	115022	0.000955662	141.825	0.000553189	75.8265	0.00125141	204.903
256.647	27.7706	129988	115141	0.000955983	141.795	0.000553183	75.8152	0.00125097	204.849
256.493	27.7541	129997	115156	0.000955768	141.791	0.000553251	75.8138	0.0012504	204.842
256.072	27.709	130061	115256	0.000955561	141.76	0.000553316	75.8009	0.00124985	204.786
255.682	27.667	130063	115258	0.000955887	141.759	0.000553308	75.8007	0.00124942	204.785
255.111	27.6059	130147	115390	0.000955691	141.709	0.000553368	75.7791	0.00124889	204.699
254.727	27.5646	130160	115409	0.000956018	141.7	0.000553359	75.7756	0.00124847	204.685
254.274	27.5161	130232	115523	0.000955834	141.649	0.000553414	75.7534	0.00124796	204.6
254.041	27.4909	130256	115561	0.000956161	141.631	0.000553404	75.7454	0.00124755	204.57
254.033	27.49	130318	115656	0.000955988	141.584	0.000553455	75.7242	0.00124706	204.493
254.007	27.4871	130353	115712	0.000956316	141.554	0.000553444	75.7111	0.00124667	204.445
254.801	27.5722	130403	115790	0.000956154	141.514	0.00055349	75.6928	0.0012462	204.378
255.034	27.5969	130450	115863	0.000956481	141.473	0.000553478	75.6743	0.00124582	204.312
256.654	27.7705	130488	115922	0.000956331	141.441	0.00055352	75.6601	0.00124538	204.26
257.16	27.8245	130547	116015	0.000956656	141.39	0.000553508	75.6369	0.00124501	204.176
259.244	28.0477	130573	116055	0.000956518	141.369	0.000553545	75.6273	0.0012446	204.142
259.816	28.1088	130644	116167	0.000956841	141.309	0.000553532	75.6004	0.00124425	204.044
261.757	28.3166	130658	116188	0.000956715	141.298	0.000553564	75.5957	0.00124386	204.027
261.99	28.3415	130742	116319	0.000957036	141.233	0.000553551	75.5666	0.00124352	203.919
263.082	28.4584	130743	116321	0.000956921	141.233	0.000553579	75.5665	0.00124316	203.918
263.198	28.4708	130807	116421	0.000956817	141.19	0.000553603	75.5479	0.00124283	203.846
262.605	28.4072	130818	116439	0.000957136	141.183	0.000553589	75.545	0.00124251	203.835
262.121	28.3554	130891	116554	0.000957044	141.141	0.000553611	75.527	0.00124221	203.762
260.957	28.2305	130914	116590	0.000957359	141.129	0.000553597	75.5222	0.0012419	203.741
260.235	28.1531	130976	116688	0.000957279	141.1	0.00055362	75.5102	0.00124162	203.688
258.983	28.0189	131011	116741	0.00095759	141.086	0.000553606	75.5049	0.00124133	203.662
258.341	27.9501	131061	116821	0.000957522	141.067	0.00055363	75.4977	0.00124108	203.627
257.373	27.8463	131106	116892	0.000957827	141.053	0.000553616	75.4931	0.00124081	203.6
256.994	27.8056	131147	116955	0.000957772	141.042	0.000553642	75.4895	0.00124058	203.578
256.483	27.7507	131202	117043	0.000958071	141.031	0.000553629	75.4866	0.00124033	203.553
256.239	27.7246	131232	117089	0.000958027	141.026	0.000553657	75.4853	0.00124013	203.54
256.045	27.7037	131298	117193	0.00095832	141.018	0.000553643	75.4847	0.00123989	203.518
255.805	27.6779	131317	117223	0.000958287	141.016	0.000553673	75.4846	0.00123971	203.511
255.656	27.6619	131394	117344	0.000958573	141.012	0.00055366	75.4861	0.00123949	203.492
255.463	27.6411	131402	117357	0.000958551	141.011	0.000553692	75.4863	0.00123934	203.49
255.495	27.6446	131465	117457	0.000958537	141.002	0.000553725	75.4849	0.00123921	203.467
255.276	27.621	131467	117460	0.000958818	141.002	0.000553712	75.485	0.001239	203.466
255.699	27.6663	131551	117591	0.000958813	140.99	0.000553747	75.4827	0.0012389	203.434
255.58	27.6534	131563	117610	0.000959087	140.989	0.000553734	75.4828	0.00123871	203.431
256.782	27.7821	131636	117725	0.000959092	140.975	0.000553771	75.4795	0.00123862	203.399
256.869	27.7912	131658	117760	0.000959357	140.972	0.000553758	75.479	0.00123845	203.391
258.724	27.9899	131721	117859	0.00095937	140.957	0.000553797	75.4745	0.00123839	203.359
258.815	27.9995	131754	117911	0.000959627	140.95	0.000553783	75.4725	0.00123823	203.343
260.655	28.1966	131805	117992	0.000959649	140.935	0.000553823	75.4671	0.00123819	203.312
260.325	28.1611	131849	118061	0.000959896	140.922	0.000553809	75.4627	0.00123805	203.286
261.619	28.2997	131890	118126	0.000959927	140.907	0.00055385	75.4571	0.00123802	203.258
260.789	28.2107	131945	118212	0.000960164	140.887	0.000553835	75.4497	0.0012379	203.22
261.432	28.2795	131975	118260	0.000960202	140.875	0.000553877	75.4447	0.00123789	203.196
260.434	28.1724	132040	118363	0.000960432	140.847	0.000553854	75.4337	0.00123778	203.145
260.736	28.2048	132059	118393	0.000960477	140.838	0.000553896	75.4301	0.00123778	203.129
259.961	28.1216	132136	118514	0.000960701	140.802	0.000553864	75.4152	0.00123768	203.064
260.152	28.1421	132144	118527	0.000960753	140.798	0.000553906	75.4137	0.0012377	203.057
260.329	28.161	132207	118627	0.00096081	140.766	0.000553949	75.4002	0.00123773	203
259.249	28.0452	132211	118633	0.00096103	140.764	0.000553907	75.3995	0.00123764	202.996
259.195	28.0393	132291	118759	0.000961093	140.724	0.00055395	75.3826	0.00123769	202.924
257.403	27.8473	132307	118785	0.000961308	140.716	0.000553898	75.3794	0.0012376	202.91
257.243	27.8301	132375	118892	0.000961376	140.683	0.00055394	75.3661	0.00123766	202.852
255.141	27.6049	132404	118937	0.000961587	140.67	0.000553878	75.3607	0.00123758	202.827
255.393	27.6318	132459	119025	0.000961661	140.645	0.000553919	75.3509	0.00123764	202.783
253.698	27.4501	132500	119090	0.000961868	140.627	0.000553848	75.3436	0.00123757	202.749
254.521	27.5383	132542	119157	0.000961947	140.61	0.000553887	75.337	0.00123764	202.718
253.774	27.4581	132597	119243	0.00096215	140.588	0.000553807	75.3284	0.00123757	202.676
254.953	27.5843	132626	119289	0.000962234	140.578	0.000553843	75.3245	0.00123765	202.656
255.219	27.6128	132693	119395	0.000962434	140.553	0.000553754	75.3149	0.00123758	202.609
256.278	27.7261	132710	119422	0.000962523	140.547	0.000553788	75.3129	0.00123766	202.598
256.971	27.8002	132788	119547	0.000962721	140.52	0.00055369	75.3027	0.0012376	202.545
257.525	27.8595	132794	119555	0.000962813	140.519	0.000553721	75.3023	0.00123768	202.542
257.773	27.8861	132857	119655	0.000962906	140.502	0.000553751	75.2968	0.00123778	202.507
258.242	27.9362	132863	119666	0.000963106	140.5	0.000553642	75.2962	0.00123771	202.503
258.111	27.9221	132941	119788	0.000963201	140.481	0.000553668	75.2899	0.0012378	202.462
258.343	27.9469	132959	119817	0.000963399	140.476	0.000553551	75.2882	0.00123773	202.451
257.965	27.9063	133025	119921	0.000963498	140.46	0.000553573	75.2828	0.00123782	202.416
257.868	27.8959	133054	119968	0.000963695	140.451	0.000553447	75.2799	0.00123775	202.399
257.469	27.8531	133109	120055	0.000963795	140.437	0.000553465	75.2752	0.00123784	202.369
256.975	27.8001	133149	120119	0.000963992	140.425	0.00055333	75.2708	0.00123776	202.344
256.806	27.782	133193	120188	0.000964093	140.413	0.000553344	75.2668	0.00123785	202.32
255.951	27.6902	133244	120270	0.00096429	140.396	0.000553201	75.2605	0.00123777	202.287
256.332	27.7311	133277	120322	0.000964393	140.387	0.00055321	75.2572	0.00123786	202.267
255.425	27.6338	133338	120420	0.000964589	140.365	0.00055306	75.2489	0.00123777	202.225
256.321	27.7298	133361	120456	0.000964692	140.359	0.000553063	75.2465	0.00123785	202.211
255.616	27.6541	133433	120570	0.00096489	140.332	0.000552906	75.2359	0.00123776	202.16
256.693	27.7695	133445	120590	0.000964992	140.328	0.000552904	75.2345	0.00123784	202.152
256.299	27.7271	133527	120721	0.00096519	140.296	0.00055274	75.2215	0.00123774	202.091
257.108	27.8138	133529	120724	0.000965292	140.295	0.000552733	75.2215	0.00123781	202.09
257.43	27.8483	133592	120824	0.000965389	140.279	0.000552722	75.2158	0.00123787	202.056
257.063	27.8089	133602	120840	0.000965592	140.276	0.000552549	75.2146	0.00123776	202.049
256.635	27.763	133675	120957	0.000965686	140.257	0.000552532	75.2084	0.00123782	202.01
256.375	27.735	133698	120993	0.00096589	140.25	0.000552353	75.2056	0.0012377	201.995
255.611	27.6531	133758	121089	0.000965981	140.236	0.00055233	75.2008	0.00123775	201.964
255.613	27.6532	133794	121146	0.000966186	140.224	0.000552146	75.1964	0.00123762	201.941
254.95	27.5823	133841	121221	0.000966274	140.213	0.000552117	75.193	0.00123766	201.917
255.273	27.6166	133889	121298	0.000966481	140.198	0.000551928	75.1874	0.00123753	201.887
254.924	27.5793	133925	121354	0.000966563	140.191	0.000551892	75.1851	0.00123755	201.87
255.412	27.6315	133984	121450	0.000966772	140.174	0.0005517	75.1786	0.00123741	201.834
255.349	27.6247	134008	121487	0.000966849	140.169	0.000551657	75.1774	0.00123743	201.823
255.913	27.6849	134079	121602	0.00096706	140.149	0.000551461	75.1699	0.00123728	201.781
255.989	27.6931	134091	121620	0.00096713	140.147	0.000551412	75.1694	0.00123728	201.776
256.201	27.7158	134154	121721	0.00096719	140.142	0.000551359	75.1695	0.00123727	201.758
256.553	27.7533	134155	121722	0.000967406	140.142	0.000551158	75.1695	0.00123711	201.758
256.633	27.7619	134238	121854	0.000967457	140.136	0.000551098	75.1699	0.00123709	201.735
256.745	27.7738	134249	121873	0.000967675	140.134	0.000550895	75.1695	0.00123692	201.73
256.708	27.7699	134321	121988	0.000967717	140.13	0.000550829	75.17	0.00123688	201.711
256.627	27.7611	134343	122023	0.000967936	140.126	0.000550625	75.1691	0.0012367	201.701
256.689	27.7677	134405	122122	0.000967969	140.122	0.000550551	75.1692	0.00123665	201.684
256.565	27.7542	134437	122174	0.00096819	140.116	0.000550348	75.1675	0.00123647	201.669
257.089	27.8104	134488	122255	0.000968211	140.111	0.000550268	75.1671	0.0012364	201.653
256.943	27.7946	134532	122325	0.000968433	140.102	0.000550064	75.164	0.00123621	201.632
257.769	27.8831	134571	122388	0.000968442	140.097	0.000549978	75.163	0.00123612	201.618
257.358	27.8389	134626	122477	0.000968666	140.083	0.000549776	75.1578	0.00123593	201.587
258.061	27.9143	134654	122521	0.000968662	140.078	0.000549683	75.1563	0.00123582	201.575
257.296	27.8321	134721	122628	0.000968887	140.057	0.000549484	75.1479	0.00123562	201.532
257.647	27.8697	134737	122655	0.000968868	140.052	0.000549385	75.1465	0.0012355	201.523
256.708	27.769	134815	122779	0.000969094	140.022	0.000549189	75.1336	0.0012353	201.464
256.729	27.7713	134821	122788	0.00096906	140.02	0.000549084	75.1329	0.00123515	201.46
256.58	27.7553	134883	122888	0.000969007	140.001	0.000548974	75.1254	0.001235	201.422
255.897	27.682	134889	122898	0.000969236	139.998	0.000548781	75.1244	0.00123479	201.417
255.762	27.6676	134966	123021	0.000969166	139.967	0.000548665	75.1108	0.00123461	201.357
255.617	27.6519	134984	123050	0.000969395	139.956	0.000548478	75.1064	0.0012344	201.339
255.599	27.65	135048	123154	0.000969306	139.922	0.000548356	75.0909	0.00123421	201.277
255.76	27.6671	135078	123201	0.000969536	139.901	0.000548175	75.0816	0.00123399	201.243
255.844	27.6761	135131	123288	0.000969426	139.866	0.000548048	75.0652	0.00123378	201.181
256.069	27.7001	135171	123352	0.000969657	139.833	0.000547875	75.0501	0.00123356	201.127
256.23	27.7173	135215	123422	0.000969526	139.799	0.000547742	75.0343	0.00123333	201.07
256.367	27.7318	135265	123502	0.000969756	139.753	0.000547578	75.0124	0.00123311	200.994
256.582	27.7548	135298	123556	0.000969602	139.723	0.00054744	74.9983	0.00123286	200.945
256.535	27.7497	135358	123652	0.000969833	139.662	0.000547284	74.9691	0.00123264	200.846
256.722	27.7697	135381	123690	0.000969655	139.639	0.000547142	74.958	0.00123237	200.808
256.602	27.7568	135451	123802	0.000969885	139.562	0.000546997	74.9211	0.00123215	200.685
256.785	27.7763	135464	123824	0.000969682	139.548	0.000546849	74.9143	0.00123187	200.661
256.731	27.7704	135543	123952	0.000969911	139.456	0.000546715	74.87	0.00123165	200.514
256.893	27.7878	135548	123959	0.000969682	139.451	0.000546561	74.8677	0.00123135	200.506
256.994	27.7986	135610	124059	0.000969428	139.386	0.0005464	74.8366	0.00123104	200.401
256.806	27.7784	135615	124066	0.000969656	139.381	0.000546279	74.8341	0.00123083	200.393
256.542	27.7501	135693	124193	0.000969378	139.298	0.000546113	74.7944	0.00123051	200.259
256.006	27.6925	135707	124216	0.000969605	139.282	0.000546006	74.7867	0.0012303	200.233
255.156	27.6014	135776	124327	0.000969302	139.211	0.000545834	74.7526	0.00122997	200.118
254.354	27.5154	135800	124367	0.000969527	139.184	0.000545741	74.7398	0.00122977	200.075
253.242	27.3964	135858	124461	0.0009692	139.126	0.000545565	74.712	0.00122943	199.98
252.597	27.3271	135893	124517	0.000969424	139.09	0.000545487	74.6947	0.00122923	199.922
251.813	27.2431	135941	124595	0.000969074	139.045	0.000545307	74.6731	0.00122888	199.848
251.628	27.2231	135986	124668	0.000969296	139.001	0.000545245	74.6519	0.00122869	199.776
251.499	27.2094	136023	124728	0.000968923	138.968	0.000545061	74.6365	0.00122833	199.722
251.742	27.2353	136079	124819	0.000969144	138.917	0.000545015	74.6124	0.00122815	199.638
252.161	27.2802	136106	124862	0.000968749	138.896	0.000544828	74.6024	0.00122778	199.603
252.479	27.3141	136172	124970	0.000968968	138.842	0.000544799	74.5766	0.00122761	199.512
253.089	27.3794	136188	124995	0.000968551	138.83	0.000544609	74.5713	0.00122723	199.492
253.141	27.3848	136265	125120	0.000968768	138.773	0.000544599	74.5447	0.00122707	199.396
253.66	27.4405	136270	125129	0.00096833	138.77	0.000544405	74.5432	0.00122668	199.39
254.091	27.4866	136332	125229	0.000967873	138.736	0.000544209	74.5276	0.0012263	199.329
253.678	27.4423	136337	125238	0.000968087	138.733	0.000544218	74.5263	0.00122614	199.324
253.849	27.4607	136414	125362	0.000967611	138.695	0.000544019	74.5095	0.00122575	199.255
253.222	27.3934	136430	125389	0.000967822	138.687	0.000544047	74.5061	0.00122561	199.24
253.177	27.3885	136496	125496	0.000967328	138.659	0.000543846	74.4937	0.00122521	199.187
252.533	27.3194	136522	125540	0.000967537	138.647	0.000543895	74.4887	0.00122508	199.166
252.483	27.3141	136578	125630	0.000967025	138.626	0.000543691	74.4799	0.00122467	199.125
251.981	27.2602	136615	125690	0.000967232	138.613	0.00054376	74.4741	0.00122455	199.099
252.08	27.2707	136660	125764	0.000966703	138.598	0.000543555	74.468	0.00122414	199.069
251.697	27.2296	136706	125839	0.000966909	138.584	0.000543644	74.4621	0.00122404	199.039
251.89	27.2503	136743	125899	0.000966363	138.573	0.000543437	74.4581	0.00122363	199.018
251.448	27.2029	136798	125989	0.000966567	138.559	0.000543548	74.4525	0.00122354	198.986
251.606	27.2197	136825	126033	0.000966006	138.553	0.000543339	74.4502	0.00122312	198.972
251.029	27.1578	136890	126138	0.000966209	138.539	0.000543472	74.4453	0.00122305	198.94
251.093	27.1647	136908	126168	0.000965633	138.536	0.000543261	74.4443	0.00122262	198.932
250.463	27.0971	136981	126287	0.000965834	138.524	0.000543415	74.4403	0.00122257	198.901
250.473	27.0982	136990	126303	0.000965245	138.522	0.000543203	74.44	0.00122214	198.897
249.91	27.0378	137072	126436	0.000965445	138.511	0.000543379	74.4369	0.0012221	198.866
249.937	27.0406	137073	126437	0.000964843	138.511	0.000543166	74.437	0.00122167	198.865
250.041	27.0518	137134	126538	0.000964232	138.503	0.000542951	74.4344	0.00122123	198.841
249.595	27.0039	137142	126550	0.000964436	138.502	0.000543153	74.4343	0.00122121	198.838
249.777	27.0234	137217	126673	0.000963813	138.491	0.000542937	74.4312	0.00122077	198.809
249.494	26.9929	137233	126699	0.000964023	138.489	0.000543165	74.4308	0.00122077	198.803
249.808	27.0266	137299	126807	0.000963391	138.478	0.000542947	74.4275	0.00122033	198.775
249.652	27.0097	137325	126849	0.000963607	138.474	0.000543199	74.4264	0.00122035	198.765
250.074	27.055	137382	126942	0.000962966	138.463	0.00054298	74.4226	0.0012199	198.738
249.987	27.0455	137416	126998	0.000963187	138.457	0.000543255	74.4203	0.00121994	198.722
250.419	27.0918	137464	127076	0.000962537	138.445	0.000543034	74.4158	0.00121949	198.696
250.303	27.0793	137507	127148	0.000962764	138.433	0.000543331	74.4115	0.00121955	198.671
250.613	27.1124	137546	127211	0.000962106	138.421	0.000543107	74.4065	0.0012191	198.647
250.345	27.0836	137599	127297	0.000962337	138.403	0.000543424	74.3991	0.00121917	198.611
250.42	27.0917	137628	127345	0.000961673	138.391	0.000543199	74.3941	0.00121871	198.588
249.95	27.0412	137690	127446	0.000961907	138.365	0.000543534	74.3827	0.0012188	198.539
249.833	27.0286	137710	127480	0.000961238	138.355	0.000543307	74.3783	0.00121834	198.521
249.35	26.9768	137781	127595	0.000961476	138.318	0.00054366	74.3619	0.00121844	198.455
249.307	26.9722	137793	127615	0.000960802	138.311	0.00054343	74.3588	0.00121798	198.442
249.063	26.9459	137872	127745	0.000961042	138.262	0.000543799	74.3367	0.0012181	198.358
249.25	26.966	137875	127749	0.000960365	138.261	0.000543568	74.336	0.00121764	198.355
249.388	26.9808	137936	127849	0.000959688	138.217	0.000543337	74.3157	0.00121718	198.281
249.62	27.0055	137941	127858	0.000959928	138.213	0.000543718	74.314	0.0012173	198.274
249.729	27.0172	138018	127985	0.00095925	138.154	0.000543486	74.2864	0.00121684	198.175
249.945	27.0402	138031	128007	0.000959492	138.143	0.00054388	74.2816	0.00121697	198.158
249.743	27.0186	138100	128120	0.000958813	138.088	0.000543646	74.2559	0.00121651	198.066
249.863	27.0313	138122	128155	0.000959056	138.071	0.000544052	74.2481	0.00121666	198.038
249.434	26.9854	138183	128256	0.000958378	138.022	0.000543817	74.2252	0.00121619	197.956
249.612	27.0042	138212	128303	0.000958622	138	0.000544234	74.2148	0.00121635	197.919
249.186	26.9587	138266	128392	0.000957945	137.958	0.000543998	74.1955	0.00121588	197.849
249.482	26.9902	138302	128451	0.000958191	137.931	0.000544425	74.183	0.00121605	197.803
249.234	26.9637	138348	128527	0.000957517	137.898	0.000544187	74.1679	0.00121558	197.748
249.607	27.0035	138392	128600	0.000957763	137.867	0.000544624	74.1539	0.00121575	197.695
249.605	27.0033	138430	128661	0.000957093	137.843	0.000544385	74.1431	0.00121529	197.654
249.905	27.0353	138483	128749	0.000957339	137.811	0.000544829	74.1286	0.00121547	197.598
250.137	27.0602	138512	128797	0.000956674	137.795	0.00054459	74.1215	0.001215	197.57
250.302	27.0778	138573	128898	0.000956921	137.763	0.000545042	74.1077	0.00121519	197.513
250.716	27.122	138594	128932	0.000956261	137.754	0.000544802	74.1036	0.00121472	197.496
250.848	27.136	138663	129046	0.000956508	137.724	0.00054526	74.0912	0.00121491	197.441
251.364	27.1914	138676	129067	0.000955856	137.719	0.000545021	74.0893	0.00121444	197.432
251.479	27.2035	138754	129195	0.000956102	137.693	0.000545484	74.0786	0.00121465	197.379
251.981	27.2573	138758	129202	0.000955458	137.691	0.000545245	74.0782	0.00121417	197.376
252.287	27.2901	138819	129302	0.000954825	137.672	0.000545011	74.0707	0.00121371	197.338
252.393	27.3013	138822	129308	0.000955069	137.671	0.000545475	74.0704	0.00121391	197.336
252.449	27.3073	138901	129437	0.000954446	137.648	0.000545242	74.0615	0.00121344	197.289
252.468	27.3093	138913	129457	0.000954689	137.645	0.000545711	74.0605	0.00121365	197.282
252.365	27.2982	138983	129572	0.000954079	137.623	0.00054548	74.0524	0.00121318	197.239
252.323	27.2936	139003	129606	0.000954321	137.618	0.000545951	74.0506	0.0012134	197.228
252.234	27.284	139064	129708	0.000953723	137.598	0.000545723	74.0426	0.00121293	197.187
252.261	27.2869	139093	129754	0.000953964	137.589	0.000546197	74.0395	0.00121315	197.17
252.312	27.2923	139147	129843	0.00095338	137.569	0.000545972	74.0312	0.00121268	197.131
252.48	27.3102	139182	129902	0.00095362	137.557	0.000546448	74.0266	0.0012129	197.108
252.648	27.3282	139229	129979	0.000953051	137.536	0.000546226	74.018	0.00121244	197.07
252.906	27.3556	139272	130050	0.000953289	137.52	0.000546704	74.0114	0.00121266	197.039
252.981	27.3637	139311	130115	0.000952736	137.5	0.000546487	74.003	0.0012122	197.003
253.212	27.3884	139361	130198	0.000952973	137.478	0.000546966	73.9941	0.00121242	196.964
253.045	27.3705	139393	130251	0.000952437	137.461	0.000546753	73.9865	0.00121196	196.933
253.266	27.3939	139451	130346	0.000952673	137.434	0.000547233	73.9752	0.00121219	196.884
252.943	27.3593	139475	130386	0.000952155	137.419	0.000547026	73.9688	0.00121173	196.859
253.129	27.3791	139540	130493	0.000952389	137.387	0.000547506	73.9553	0.00121195	196.802
252.839	27.348	139558	130523	0.000951891	137.376	0.000547305	73.9506	0.0012115	196.783
253.009	27.3661	139628	130640	0.000952122	137.341	0.000547784	73.9354	0.00121172	196.719
253.052	27.3706	139640	130659	0.000951645	137.333	0.000547591	73.9323	0.00121128	196.707
253.289	27.3959	139717	130787	0.000951874	137.295	0.00054807	73.9159	0.0012115	196.638
253.806	27.4512	139722	130796	0.000951418	137.292	0.000547884	73.9145	0.00121106	196.632
254.633	27.5397	139783	130896	0.000950985	137.247	0.00054771	73.8943	0.00121062	196.558
254.852	27.5631	139784	130897	0.000951211	137.247	0.000548185	73.8942	0.00121084	196.557
255.761	27.6604	139865	131032	0.000950802	137.188	0.00054802	73.8678	0.0012104	196.459
255.897	27.6748	139872	131045	0.000951026	137.184	0.000548494	73.8659	0.00121062	196.452
256.686	27.7594	139947	131168	0.000950637	137.132	0.000548337	73.8427	0.00121019	196.365
256.458	27.7348	139962	131193	0.000950857	137.123	0.000548809	73.839	0.00121041	196.35
257.072	27.8005	140028	131303	0.000950482	137.078	0.00054866	73.8187	0.00120998	196.273
256.483	27.7373	140051	131341	0.0009507	137.065	0.000549129	73.8132	0.00121019	196.251
257.227	27.8169	140110	131439	0.000950337	137.025	0.000548987	73.7956	0.00120975	196.183
256.482	27.7369	140140	131489	0.000950551	137.008	0.000549454	73.788	0.00120996	196.153
257.317	27.8264	140191	131575	0.000950201	136.973	0.000549318	73.7726	0.00120952	196.094
256.728	27.7631	140229	131637	0.000950411	136.95	0.000549782	73.7628	0.00120972	196.055
257.488	27.8445	140273	131710	0.000950073	136.92	0.000549654	73.7493	0.00120928	196.003
257.262	27.8202	140318	131785	0.00095028	136.891	0.000550113	73.7368	0.00120948	195.955
257.803	27.878	140354	131845	0.000949952	136.865	0.000549992	73.7255	0.00120904	195.911
257.689	27.8657	140407	131934	0.000950155	136.83	0.000550447	73.71	0.00120923	195.851
257.885	27.8867	140435	131981	0.000949839	136.809	0.000550333	73.7007	0.00120878	195.817
257.806	27.878	140497	132082	0.000950038	136.766	0.000550783	73.6816	0.00120896	195.744
257.649	27.8612	140516	132116	0.000949732	136.75	0.000550676	73.6747	0.00120851	195.719
257.592	27.855	140586	132232	0.000949925	136.698	0.000551121	73.6512	0.00120869	195.631
257.166	27.8094	140597	132250	0.00094963	136.689	0.00055102	73.6474	0.00120823	195.617
257.159	27.8084	140677	132382	0.000949818	136.626	0.000551458	73.6189	0.0012084	195.513
256.646	27.7535	140678	132384	0.000949532	136.625	0.000551364	73.6186	0.00120794	195.511
256.22	27.7079	140738	132484	0.000949256	136.568	0.000551277	73.5924	0.00120748	195.419
256.388	27.7257	140746	132497	0.000949438	136.561	0.000551707	73.5892	0.00120764	195.407
256.158	27.701	140819	132619	0.00094917	136.487	0.000551626	73.5551	0.00120718	195.289
256.466	27.7338	140835	132646	0.000949345	136.471	0.000552048	73.5479	0.00120733	195.264
256.308	27.7169	140900	132754	0.000949086	136.401	0.000551972	73.5153	0.00120686	195.152
256.627	27.7509	140924	132795	0.000949254	136.376	0.000552385	73.5034	0.001207	195.111
256.321	27.7181	140981	132890	0.000949002	136.31	0.000552315	73.4723	0.00120653	195.006
256.587	27.7465	141013	132942	0.000949163	136.274	0.000552718	73.4557	0.00120666	194.95
256.239	27.7092	141063	133026	0.000948917	136.212	0.000552652	73.4263	0.00120618	194.852
256.533	27.7404	141101	133089	0.00094907	136.165	0.000553044	73.4046	0.0012063	194.779
256.392	27.7253	141145	133163	0.000948831	136.107	0.000552982	73.3768	0.00120582	194.687
256.919	27.7816	141189	133236	0.000948975	136.049	0.000553363	73.3495	0.00120593	194.597
257.229	27.8148	141226	133299	0.000948741	135.995	0.000553305	73.324	0.00120545	194.513
257.922	27.8889	141277	133383	0.000948877	135.924	0.000553672	73.2905	0.00120555	194.403
258.745	27.977	141308	133436	0.000948647	135.877	0.000553617	73.2678	0.00120507	194.329
259.254	28.0314	141365	133530	0.000948773	135.793	0.000553971	73.228	0.00120515	194.2
260.061	28.1179	141390	133573	0.000948548	135.752	0.000553918	73.2083	0.00120467	194.136
260.133	28.1254	141452	133676	0.000948664	135.655	0.000554256	73.1621	0.00120474	193.987
260.67	28.1829	141473	133710	0.000948441	135.62	0.000554206	73.1457	0.00120425	193.934
260.478	28.1621	141540	133822	0.000948546	135.511	0.000554528	73.0934	0.00120431	193.766
260.999	28.2179	141555	133847	0.000948326	135.485	0.000554478	73.0807	0.00120382	193.726
260.901	28.2073	141627	133967	0.00094842	135.364	0.000554782	73.0227	0.00120387	193.54
261.797	28.3032	141637	133985	0.000948202	135.345	0.000554734	73.0138	0.00120338	193.512
261.76	28.2991	141714	134113	0.000948283	135.214	0.000555019	72.9505	0.00120342	193.31
263.462	28.4814	141719	134122	0.000948066	135.204	0.00055497	72.9459	0.00120292	193.296
265.967	28.7497	141779	134222	0.000947854	135.094	0.000554924	72.8926	0.00120243	193.127
265.419	28.6908	141780	134224	0.000947918	135.093	0.000555186	72.8919	0.00120245	193.125
267.749	28.9403	141861	134359	0.000947706	134.944	0.000555138	72.8201	0.00120195	192.899
266.78	28.8364	141868	134371	0.000947756	134.931	0.000555378	72.8138	0.00120196	192.879
268.42	29.012	141942	134495	0.000947544	134.796	0.000555329	72.7486	0.00120147	192.673
267.327	28.8949	141956	134518	0.000947579	134.772	0.000555546	72.7366	0.00120146	192.635
268.105	28.9781	142023	134631	0.000947365	134.65	0.000555494	72.6778	0.00120097	192.45
267.066	28.8667	142044	134665	0.000947378	134.615	0.000555689	72.6606	0.00120095	192.395
267.078	28.8679	142105	134767	0.000947162	134.506	0.000555634	72.6081	0.00120046	192.229
266.037	28.7563	142131	134813	0.000947151	134.46	0.000555807	72.5856	0.00120043	192.158
265.762	28.7268	142186	134904	0.000946932	134.364	0.000555749	72.5391	0.00119993	192.012
264.915	28.636	142219	134960	0.000946897	134.307	0.0005559	72.5111	0.0011999	191.924
264.678	28.6105	142267	135040	0.000946675	134.223	0.000555836	72.4702	0.0011994	191.796
264.088	28.5472	142307	135107	0.000946616	134.155	0.000555964	72.4371	0.00119936	191.691
263.924	28.5296	142348	135176	0.000946391	134.082	0.000555895	72.402	0.00119886	191.58
263.536	28.4878	142395	135254	0.000946308	134.003	0.000556001	72.3635	0.00119881	191.458
263.281	28.4606	142429	135312	0.000946078	133.942	0.000555926	72.3343	0.00119832	191.366
263.081	28.4389	142482	135401	0.000945972	133.852	0.000556009	72.2908	0.00119825	191.227
262.434	28.3697	142511	135449	0.000945737	133.802	0.000555927	72.2669	0.00119776	191.151
262.514	28.3781	142569	135547	0.000945608	133.702	0.000555988	72.2191	0.00119769	190.998
261.66	28.2867	142592	135587	0.000945367	133.661	0.000555899	72.1993	0.0011972	190.935
262.107	28.3343	142656	135694	0.000945215	133.554	0.000555936	72.1477	0.00119712	190.771
261.457	28.2648	142674	135723	0.000944969	133.524	0.00055584	72.1332	0.00119664	190.724
262.126	28.3363	142744	135841	0.000944795	133.408	0.000555855	72.0775	0.00119655	190.547
261.802	28.3016	142754	135859	0.000944543	133.39	0.000555751	72.0688	0.00119607	190.519
262.265	28.3511	142831	135989	0.000944348	133.267	0.000555744	72.0097	0.00119598	190.329
262.152	28.3389	142835	135995	0.000944089	133.261	0.000555632	72.0068	0.0011955	190.32
261.996	28.3223	142894	136095	0.000943831	133.167	0.000555521	71.9619	0.00119502	190.176
262.112	28.3345	142898	136102	0.000943608	133.161	0.000555483	71.9591	0.00119492	190.167
261.891	28.3109	142974	136230	0.000943343	133.049	0.000555364	71.9055	0.00119445	189.993
262.134	28.3368	142986	136250	0.0009431	133.033	0.000555305	71.8977	0.00119435	189.968
262.149	28.3383	143054	136365	0.000942829	132.941	0.000555178	71.8545	0.00119388	189.825
262.666	28.3935	143075	136399	0.000942567	132.916	0.000555098	71.8427	0.00119377	189.786
262.967	28.4258	143134	136500	0.00094229	132.845	0.000554964	71.8095	0.00119331	189.674
263.551	28.4883	143163	136548	0.000942009	132.815	0.000554863	71.7953	0.00119319	189.625
263.842	28.5195	143214	136636	0.000941726	132.762	0.000554722	71.7709	0.00119273	189.54
264.08	28.5448	143250	136696	0.000941428	132.729	0.000554601	71.756	0.00119262	189.487
263.907	28.5262	143294	136771	0.00094114	132.691	0.000554453	71.7389	0.00119216	189.425
263.756	28.5099	143338	136844	0.000940825	132.658	0.000554314	71.7245	0.00119204	189.371
263.223	28.4528	143375	136907	0.000940532	132.632	0.00055416	71.7131	0.00119159	189.327
263.161	28.4461	143425	136991	0.000940202	132.602	0.000554003	71.7003	0.00119147	189.276
262.714	28.3982	143455	137044	0.000939904	132.584	0.000553844	71.6928	0.00119102	189.245
262.988	28.4274	143511	137138	0.00093956	132.557	0.000553669	71.682	0.0011909	189.197
262.83	28.4105	143536	137180	0.000939259	132.546	0.000553506	71.6775	0.00119046	189.176
263.285	28.4591	143598	137285	0.000938902	132.522	0.000553316	71.6686	0.00119033	189.131
263.244	28.4547	143617	137317	0.000938598	132.515	0.000553149	71.6659	0.0011899	189.117
263.438	28.4753	143684	137431	0.000938229	132.494	0.000552944	71.6588	0.00118977	189.076
263.2	28.4499	143698	137454	0.000937923	132.489	0.000552775	71.6573	0.00118934	189.067
263.048	28.4335	143771	137578	0.000937544	132.47	0.000552557	71.6513	0.00118921	189.027
262.643	28.3901	143778	137590	0.000937237	132.467	0.000552386	71.6507	0.00118879	189.022
262.575	28.3826	143857	137725	0.00093685	132.449	0.000552157	71.6452	0.00118865	188.982
262.245	28.3473	143859	137727	0.000936542	132.448	0.000551986	71.6453	0.00118824	188.981
261.849	28.3049	143917	137827	0.000936238	132.43	0.00055182	71.639	0.00118783	188.945
262.33	28.3563	143921	137834	0.000935841	132.429	0.000551576	71.6388	0.0011877	188.943
262.057	28.3271	143998	137964	0.000935539	132.406	0.000551412	71.631	0.0011873	188.897
262.661	28.3916	144007	137980	0.000935137	132.403	0.000551161	71.6304	0.00118716	188.892
262.257	28.3483	144079	138102	0.000934838	132.383	0.000551	71.6235	0.00118677	188.85
262.646	28.3899	144093	138125	0.000934432	132.379	0.000550742	71.6226	0.00118664	188.842
262.089	28.3302	144160	138239	0.000934138	132.361	0.000550587	71.6167	0.00118625	188.805
262.288	28.3514	144178	138271	0.000933731	132.356	0.000550324	71.6157	0.00118611	188.795
261.782	28.2972	144240	138377	0.000933442	132.34	0.000550177	71.6108	0.00118574	188.762
262.079	28.3289	144264	138417	0.000933035	132.336	0.000549911	71.6097	0.0011856	188.751
261.785	28.2974	144321	138514	0.000932754	132.322	0.000549772	71.6059	0.00118523	188.723
262.232	28.3451	144350	138563	0.000932349	132.317	0.000549504	71.6048	0.0011851	188.71
262.158	28.3373	144401	138651	0.000932077	132.306	0.000549375	71.6019	0.00118473	188.686
262.652	28.39	144436	138710	0.000931676	132.3	0.000549108	71.6009	0.0011846	188.672
262.674	28.3923	144482	138788	0.000931414	132.29	0.00054899	71.5984	0.00118424	188.65
263.073	28.4349	144521	138856	0.000931017	132.284	0.000548725	71.5973	0.00118411	188.634
263.157	28.444	144562	138925	0.000930766	132.275	0.000548618	71.595	0.00118375	188.615
263.428	28.4729	144607	139001	0.000930375	132.267	0.000548357	71.5936	0.00118362	188.597
263.614	28.4928	144643	139063	0.000930136	132.259	0.000548262	71.5911	0.00118327	188.578
263.915	28.5249	144692	139147	0.000929753	132.249	0.000548007	71.5889	0.00118314	188.557
264.179	28.5532	144723	139200	0.000929525	132.241	0.000547926	71.5862	0.00118279	188.539
264.535	28.5912	144778	139294	0.000929152	132.228	0.000547677	71.5827	0.00118266	188.512
264.679	28.6065	144803	139337	0.000928937	132.22	0.000547611	71.5799	0.00118232	188.496
264.973	28.6379	144864	139440	0.000928574	132.203	0.000547371	71.5743	0.00118219	188.462
264.682	28.6068	144883	139473	0.000928372	132.195	0.00054732	71.5716	0.00118184	188.448
264.798	28.6191	144949	139586	0.000928021	132.173	0.00054709	71.5635	0.00118172	188.405
264.113	28.5457	144963	139611	0.000927832	132.166	0.000547056	71.5611	0.00118137	188.394
264.117	28.5459	145034	139732	0.000927494	132.139	0.000546836	71.5506	0.00118125	188.343
263.389	28.4681	145044	139748	0.000927318	132.134	0.000546819	71.5488	0.00118091	188.335
263.528	28.4827	145120	139878	0.000926994	132.101	0.000546612	71.5358	0.00118078	188.276
263.072	28.4339	145124	139885	0.000926832	132.099	0.000546612	71.535	0.00118044	188.272
262.806	28.4054	145182	139985	0.000926679	132.063	0.000546624	71.5195	0.0011801	188.211
263.321	28.4605	145183	139987	0.000926374	132.062	0.000546437	71.5193	0.00117998	188.21
263.319	28.4602	145262	140123	0.000926235	132.013	0.000546466	71.4979	0.00117964	188.127
263.743	28.5056	145269	140134	0.000925945	132.01	0.000546294	71.4965	0.00117952	188.121
263.665	28.4972	145342	140260	0.00092582	131.964	0.000546341	71.477	0.00117918	188.044
263.808	28.5123	145354	140280	0.000925547	131.958	0.000546184	71.4745	0.00117906	188.034
263.558	28.4856	145421	140396	0.000925436	131.919	0.000546249	71.4577	0.00117872	187.967
263.409	28.4695	145440	140427	0.00092518	131.91	0.000546109	71.4542	0.0011786	187.951
263.109	28.4374	145501	140532	0.000925081	131.878	0.000546192	71.4407	0.00117826	187.895
262.762	28.4001	145526	140575	0.000924843	131.867	0.000546069	71.4366	0.00117814	187.876
262.606	28.3834	145580	140668	0.000924757	131.841	0.00054617	71.4263	0.0011778	187.831
262.19	28.3387	145611	140722	0.000924537	131.83	0.000546064	71.4223	0.00117769	187.809
262.316	28.3522	145659	140804	0.000924464	131.811	0.000546183	71.4152	0.00117735	187.775
261.95	28.3128	145697	140870	0.000924262	131.801	0.000546095	71.4118	0.00117724	187.754
262.312	28.3516	145738	140941	0.000924201	131.787	0.000546231	71.4073	0.0011769	187.728
262.122	28.3311	145783	141016	0.000924018	131.778	0.000546161	71.4051	0.00117679	187.708
262.647	28.3873	145818	141077	0.000923968	131.769	0.000546314	71.4024	0.00117644	187.689
262.743	28.3975	145868	141162	0.000923804	131.762	0.000546262	71.4015	0.00117634	187.671
263.328	28.4601	145898	141215	0.000923765	131.756	0.000546431	71.4002	0.001176	187.658
263.633	28.4927	145952	141307	0.000923619	131.751	0.000546398	71.4005	0.0011759	187.641
264.118	28.5446	145979	141353	0.00092359	131.747	0.000546582	71.3998	0.00117555	187.631
264.479	28.5831	146036	141452	0.000923464	131.742	0.000546567	71.401	0.00117546	187.616
264.871	28.6251	146059	141492	0.000923444	131.739	0.000546766	71.4006	0.00117511	187.607
265.116	28.6512	146120	141597	0.000923336	131.735	0.000546768	71.4019	0.00117502	187.591
265.558	28.6985	146140	141630	0.000923324	131.732	0.000546981	71.4016	0.00117467	187.584
265.473	28.6892	146205	141742	0.000923235	131.726	0.000547001	71.4025	0.00117459	187.565
265.888	28.7337	146220	141767	0.00092323	131.724	0.000547226	71.4021	0.00117424	187.56
265.247	28.6649	146290	141888	0.000923159	131.715	0.000547263	71.4016	0.00117416	187.536
265.571	28.6996	146300	141905	0.000923161	131.713	0.0005475	71.4012	0.00117381	187.531
264.557	28.5908	146374	142033	0.000923107	131.701	0.000547554	71.3989	0.00117374	187.501
264.828	28.6199	146380	142043	0.000923114	131.699	0.0005478	71.3986	0.00117338	187.498
263.779	28.5074	146459	142178	0.000923078	131.681	0.00054787	71.3939	0.00117332	187.46
264.164	28.5486	146460	142181	0.000923089	131.681	0.000548126	71.3939	0.00117296	187.459
264.537	28.5885	146518	142281	0.000923104	131.662	0.000548386	71.3874	0.0011726	187.423
264.198	28.5521	146521	142285	0.000923083	131.661	0.000548475	71.3873	0.00117255	187.421
264.997	28.6376	146598	142419	0.000923101	131.635	0.000548741	71.3781	0.00117219	187.371
264.792	28.6156	146605	142431	0.000923095	131.633	0.000548844	71.3774	0.00117214	187.366
265.686	28.7113	146678	142557	0.000923115	131.608	0.000549116	71.3688	0.00117178	187.319
265.003	28.638	146690	142576	0.000923123	131.604	0.000549231	71.3675	0.00117175	187.311
265.606	28.7026	146758	142694	0.000923142	131.582	0.000549506	71.3602	0.00117138	187.269
264.382	28.5713	146774	142722	0.00092316	131.576	0.00054963	71.3585	0.00117135	187.259
264.808	28.617	146838	142832	0.000923178	131.558	0.000549908	71.3528	0.00117098	187.222
263.521	28.479	146858	142868	0.000923203	131.552	0.000550037	71.3508	0.00117095	187.209
264.199	28.5516	146917	142969	0.000923219	131.538	0.000550317	71.347	0.00117058	187.179
263.274	28.4523	146943	143014	0.000923249	131.531	0.000550451	71.3451	0.00117054	187.165
264.269	28.559	146996	143105	0.000923261	131.521	0.00055073	71.3432	0.00117017	187.143
263.712	28.4992	147028	143161	0.000923294	131.514	0.000550868	71.3418	0.00117013	187.128
264.711	28.6061	147074	143241	0.000923302	131.508	0.000551147	71.3416	0.00116976	187.112
264.054	28.5356	147113	143308	0.000923337	131.503	0.000551287	71.341	0.00116971	187.097
264.646	28.599	147153	143378	0.000923338	131.5	0.000551563	71.3423	0.00116934	187.087
263.644	28.4916	147197	143454	0.000923373	131.496	0.000551706	71.343	0.00116929	187.074
263.72	28.4997	147232	143515	0.000923368	131.496	0.000551978	71.3451	0.00116891	187.068
262.722	28.3926	147282	143601	0.000923402	131.494	0.000552123	71.3473	0.00116886	187.057
262.72	28.3924	147311	143652	0.000923388	131.495	0.00055239	71.3499	0.00116848	187.054
262.092	28.325	147366	143747	0.00092342	131.496	0.000552535	71.3535	0.00116842	187.045
262.428	28.361	147390	143789	0.000923398	131.498	0.000552796	71.3562	0.00116804	187.044
262.251	28.3419	147450	143894	0.000923427	131.5	0.000552941	71.3612	0.00116798	187.037
262.965	28.4184	147469	143926	0.000923396	131.502	0.000553195	71.3637	0.00116759	187.037
262.932	28.4147	147534	144039	0.00092342	131.507	0.000553339	71.3699	0.00116753	187.032
264.002	28.5293	147548	144064	0.000923379	131.508	0.000553585	71.3719	0.00116714	187.032
263.999	28.5288	147617	144185	0.000923399	131.513	0.000553728	71.3789	0.00116707	187.028
267.04	28.8545	147627	144201	0.000923347	131.515	0.000553965	71.3803	0.00116668	187.028
267.182	28.8696	147701	144331	0.000923362	131.52	0.000554106	71.3878	0.0011666	187.023
272.169	29.4038	147705	144338	0.0009233	131.52	0.000554333	71.3885	0.00116621	187.023
277.053	29.9269	147763	144438	0.000923235	131.53	0.000554551	71.3973	0.00116582	187.027
275.857	29.7986	147764	144441	0.000923235	131.53	0.000554688	71.3976	0.00116573	187.027
278.647	30.0975	147841	144575	0.00092316	131.541	0.000554894	71.4081	0.00116534	187.029
273.189	29.5127	147848	144587	0.000923154	131.541	0.000555029	71.409	0.00116525	187.028
272.642	29.4541	147919	144712	0.000923068	131.548	0.000555223	71.417	0.00116486	187.025
259.673	28.0649	147932	144734	0.000923056	131.548	0.000555355	71.4182	0.00116475	187.024
257.603	27.8432	147997	144848	0.000922959	131.551	0.000555536	71.4239	0.00116436	187.016
241.272	26.0938	148016	144881	0.000922941	131.551	0.000555665	71.425	0.00116426	187.012
244.17	26.4043	148075	144985	0.000922833	131.55	0.000555832	71.4284	0.00116387	187
232.058	25.1068	148100	145028	0.000922809	131.548	0.000555958	71.4293	0.00116376	186.994
243.514	26.3338	148154	145122	0.000922691	131.544	0.000556111	71.4307	0.00116336	186.978
238.984	25.8485	148184	145173	0.000922661	131.54	0.000556235	71.4309	0.00116325	186.969
255.846	27.6546	148233	145260	0.000922534	131.533	0.000556373	71.4308	0.00116286	186.95
256.831	27.7599	148266	145318	0.000922499	131.528	0.000556494	71.4304	0.00116274	186.937
270.286	29.201	148312	145398	0.000922363	131.52	0.000556616	71.4291	0.00116235	186.917
271.66	29.3481	148349	145463	0.000922322	131.513	0.000556734	71.4282	0.00116223	186.902
276.562	29.8731	148392	145537	0.000922178	131.504	0.000556842	71.4261	0.00116184	186.881
276.398	29.8554	148431	145607	0.000922133	131.496	0.000556957	71.4247	0.00116171	186.863
275.808	29.7922	148471	145676	0.000921982	131.486	0.000557048	71.4224	0.00116132	186.842
274.601	29.6628	148514	145750	0.000921934	131.477	0.000557162	71.4208	0.00116119	186.822
271.102	29.288	148551	145816	0.000921776	131.468	0.000557237	71.4184	0.00116081	186.802
269.765	29.1447	148595	145893	0.000921725	131.459	0.000557348	71.417	0.00116068	186.782
266.112	28.7534	148631	145956	0.000921561	131.45	0.000557407	71.415	0.0011603	186.764
265.17	28.6523	148677	146036	0.000921509	131.442	0.000557517	71.4141	0.00116017	186.744
263.567	28.4806	148711	146095	0.000921341	131.435	0.000557559	71.4127	0.00115979	186.729
262.827	28.4012	148759	146180	0.000921287	131.429	0.000557668	71.4128	0.00115965	186.711
263.098	28.4303	148791	146235	0.000921119	131.424	0.000557697	71.4125	0.00115928	186.699
262.287	28.3432	148841	146323	0.000921065	131.42	0.000557805	71.4141	0.00115915	186.685
262.928	28.4119	148871	146375	0.0009209	131.418	0.000557826	71.415	0.00115878	186.676
261.925	28.3044	148923	146466	0.000920847	131.418	0.000557934	71.4188	0.00115865	186.668
262.562	28.3726	148951	146515	0.000920688	131.418	0.000557949	71.4209	0.00115829	186.663
261.419	28.2501	149004	146609	0.000920637	131.424	0.000558057	71.4274	0.00115816	186.661
261.903	28.302	149031	146655	0.000920483	131.426	0.000558066	71.4308	0.00115781	186.66
260.925	28.1971	149086	146751	0.000920436	131.437	0.000558175	71.4404	0.00115768	186.666
261.313	28.2386	149111	146796	0.000920289	131.443	0.000558179	71.4453	0.00115734	186.67
260.657	28.1683	149167	146893	0.000920245	131.461	0.00055829	71.4584	0.00115721	186.685
261.049	28.2102	149192	146936	0.000920107	131.469	0.00055829	71.4647	0.00115687	186.693
260.559	28.1576	149248	147035	0.000920068	131.493	0.000558402	71.4814	0.00115674	186.718
261.009	28.2058	149272	147077	0.000919939	131.505	0.000558398	71.4893	0.0011564	186.73
260.643	28.1665	149329	147177	0.000919905	131.536	0.000558512	71.5097	0.00115627	186.764
261.127	28.2183	149353	147218	0.000919785	131.55	0.000558506	71.5189	0.00115594	186.781
260.843	28.1878	149411	147320	0.000919758	131.589	0.000558622	71.5432	0.00115581	186.825
261.317	28.2385	149433	147358	0.000919648	131.605	0.000558614	71.5534	0.00115548	186.844
261.1	28.2151	149492	147462	0.000919627	131.652	0.000558732	71.5819	0.00115536	186.9
261.515	28.2596	149513	147499	0.000919528	131.669	0.000558722	71.5927	0.00115503	186.922
261.425	28.2499	149574	147605	0.000919514	131.723	0.000558844	71.6252	0.0011549	186.987
261.706	28.2799	149593	147639	0.000919426	131.741	0.000558833	71.6363	0.00115457	187.01
261.659	28.2748	149655	147748	0.00091942	131.802	0.000558959	71.6722	0.00115445	187.084
261.712	28.2805	149673	147779	0.000919343	131.82	0.000558947	71.683	0.00115412	187.107
261.535	28.2613	149737	147891	0.000919344	131.886	0.000559076	71.722	0.001154	187.19
261.37	28.2437	149752	147918	0.000919279	131.903	0.000559064	71.732	0.00115367	187.211
260.981	28.2019	149819	148035	0.000919288	131.974	0.000559196	71.7736	0.00115355	187.3
260.723	28.1743	149832	148058	0.000919234	131.989	0.000559185	71.7825	0.00115322	187.319
260.147	28.1125	149900	148178	0.000919251	132.064	0.000559321	71.8261	0.0011531	187.413
260.008	28.0976	149912	148197	0.000919208	132.076	0.000559311	71.8338	0.00115276	187.429
259.3	28.0216	149982	148322	0.000919233	132.153	0.000559451	71.8783	0.00115265	187.525
259.413	28.0337	149991	148337	0.000919202	132.162	0.000559441	71.884	0.00115231	187.537
258.689	27.956	150064	148465	0.000919234	132.237	0.000559586	71.928	0.0011522	187.63
259.035	27.9931	150071	148476	0.000919213	132.243	0.000559577	71.9322	0.00115185	187.638
258.421	27.9272	150146	148608	0.000919253	132.313	0.000559726	71.9733	0.00115175	187.723
258.952	27.9841	150150	148616	0.000919242	132.317	0.000559718	71.9763	0.00115139	187.729
258.457	27.9309	150227	148751	0.000919289	132.377	0.000559871	72.0126	0.00115129	187.8
259.043	27.9936	150230	148756	0.000919287	132.379	0.000559865	72.0143	0.00115093	187.803
258.586	27.9446	150308	148893	0.000919341	132.426	0.000560022	72.044	0.00115083	187.855
259.07	27.9964	150310	148896	0.000919348	132.427	0.000560018	72.0449	0.00115046	187.856
258.566	27.9423	150390	149036	0.000919408	132.457	0.000560178	72.0658	0.00115037	187.884
258.993	27.988	150390	149037	0.000919422	132.457	0.000560176	72.0661	0.00114999	187.884
259.431	28.0349	150447	149137	0.000919442	132.466	0.000560173	72.075	0.00114962	187.887
259.066	27.9957	150447	149137	0.000919508	132.466	0.000560339	72.0751	0.00114952	187.887
259.606	28.0536	150527	149278	0.000919535	132.455	0.000560338	72.0752	0.00114913	187.858
259.407	28.0321	150527	149278	0.000919605	132.455	0.000560507	72.0754	0.00114904	187.858
259.987	28.0943	150607	149419	0.000919637	132.419	0.000560508	72.0623	0.00114865	187.792
259.904	28.0852	150608	149420	0.00091971	132.419	0.00056068	72.0623	0.00114855	187.791
260.311	28.1289	150687	149559	0.000919746	132.377	0.000560683	72.0465	0.00114815	187.718
260.204	28.1173	150688	149562	0.000919821	132.377	0.000560857	72.0467	0.00114807	187.718
260.2	28.1168	150768	149702	0.00091986	132.403	0.000560861	72.0653	0.00114765	187.739
260.043	28.0999	150768	149703	0.000919935	132.403	0.000561038	72.0658	0.00114757	187.74
259.708	28.064	150848	149844	0.000919976	132.504	0.000561043	72.1237	0.00114715	187.869
259.583	28.0504	150848	149844	0.00092005	132.505	0.000561222	72.1243	0.00114707	187.869
259.128	28.0017	150926	149982	0.000920092	132.726	0.000561228	72.2441	0.00114664	188.169
259.062	27.9945	150930	149989	0.000920164	132.744	0.000561407	72.2545	0.00114657	188.194
258.737	27.9597	151005	150121	0.000920205	133.15	0.000561414	72.47	0.00114612	188.755
258.774	27.9635	151011	150132	0.000920273	133.196	0.000561595	72.495	0.00114606	188.819
258.814	27.9678	151087	150263	0.000920311	133.867	0.000561602	72.8485	0.0011456	189.757
258.972	27.9845	151092	150273	0.000920374	133.931	0.000561782	72.8831	0.00114554	189.847
259.346	28.0246	151168	150406	0.000920409	134.995	0.00056179	73.4356	0.00114507	191.34
259.709	28.0633	151173	150413	0.000920465	135.074	0.00056197	73.4787	0.00114502	191.451
260.301	28.1268	151251	150548	0.000920495	136.668	0.000561977	74.3057	0.00114454	193.697
260.854	28.1859	151254	150554	0.000920542	136.769	0.000562155	74.3607	0.0011445	193.839
261.569	28.2624	151334	150689	0.000920566	139.084	0.000562163	75.5614	0.001144	197.104
262.142	28.3237	151338	150695	0.000920606	139.206	0.000562341	75.6282	0.00114397	197.277
262.857	28.4003	151420	150831	0.000920622	142.47	0.000562347	77.323	0.00114346	201.886
263.358	28.4538	151422	150836	0.000920653	142.61	0.000562525	77.4002	0.00114343	202.085
263.991	28.5217	151507	150973	0.00092066	147.09	0.000562531	79.7318	0.00114291	208.417
264.413	28.5667	151510	150977	0.000920681	147.258	0.000562709	79.824	0.00114288	208.655
264.821	28.6104	151598	151115	0.000920676	153.288	0.000562713	82.955	0.00114235	217.182
265.206	28.6515	151601	151118	0.000920684	153.478	0.00056289	83.0601	0.00114232	217.451
265.331	28.6649	151694	151257	0.000920667	161.522	0.000562893	87.2129	0.00114178	228.83
265.767	28.7114	151695	151259	0.000920661	161.692	0.000563069	87.3102	0.00114175	229.069
265.741	28.7086	151795	151399	0.00092063	172.328	0.00056307	92.9346	0.00114119	244.119
266.203	28.758	151796	151400	0.000920608	172.482	0.000563245	93.0176	0.00114116	244.337
266.61	28.8014	151875	151500	0.000920582	183.142	0.000563418	98.7726	0.00114114	259.422
266.527	28.7926	151877	151502	0.000920523	183.292	0.000563417	98.8537	0.00114055	259.635
266.713	28.8123	151998	151642	0.000920479	202.53	0.000563588	109.239	0.00114053	286.861
266.692	28.8101	152000	151643	0.000920404	202.773	0.000563585	109.37	0.00113993	287.204
266.682	28.809	152093	151743	0.000920326	219.341	0.00056358	118.314	0.00113933	310.652
266.672	28.8079	152095	151746	0.000920249	219.856	0.000563748	118.592	0.00113928	311.382
266.648	28.8051	152249	151885	0.000920165	251.482	0.000563915	135.664	0.00113925	356.143
266.61	28.8009	152418	152023	0.000920075	291.608	0.00056408	157.325	0.00113922	412.933
266.558	28.7951	152608	152162	0.000919978	342.998	0.000564245	185.066	0.0011392	485.664
266.492	28.7879	152823	152301	0.000919876	409.5	0.000564409	220.967	0.00113919	579.783
266.308	28.7681	153068	152440	0.000919768	496.505	0.000564572	267.936	0.00113919	702.916
266.006	28.7356	153352	152578	0.000919655	611.715	0.000564733	330.133	0.0011392	865.963
265.743	28.7072	153683	152717	0.000919537	766.34	0.000564894	413.612	0.00113922	1084.79
265.675	28.6998	154075	152856	0.000919414	976.917	0.000565053	527.301	0.00113924	1382.78
265.96	28.7302	154544	152995	0.000919287	1268.05	0.000565212	684.485	0.00113927	1794.76
266.782	28.818	155113	153133	0.000919155	1677.08	0.000565369	905.33	0.00113931	2373.58
268.036	28.9522	155812	153272	0.00091902	2261.99	0.000565526	1221.14	0.00113935	3201.24
269.446	29.1031	156684	153411	0.00091888	3114.58	0.000565682	1681.5	0.0011394	4407.67
270.734	29.241	157785	153550	0.000918737	4383.61	0.000565836	2366.74	0.00113945	6203.33
271.624	29.3361	159197	153688	0.000918591	6316.75	0.00056599	3410.59	0.00113952	8938.63
271.953	29.3712	161039	153827	0.000918441	9341.95	0.000566142	5044.16	0.00113958	13219.1
271.905	29.3659	163485	153966	0.000918289	14216.2	0.000566294	7676.26	0.00113965	20115.7
271.724	29.3464	166797	154105	0.000918135	22331.9	0.000566444	12058.8	0.00113973	31598.5
271.656	29.3389	171383	154243	0.000917978	36442.8	0.000566594	19678.8	0.00113981	51563.5
271.944	29.3697	177918	154382	0.000917819	62453.5	0.000566742	33725.2	0.0011399	88365
272.824	29.4638	187580	154521	0.000917659	114157	0.00056689	61646.7	0.00113998	161518
274.133	29.6038	202611	154660	0.000917496	227704	0.000567037	122965	0.00114008	322168
275.518	29.752	227705	154798	0.000917333	520199	0.000567182	280922	0.00114017	735999
276.627	29.8706	274571	154937	0.000917169	1.47318e+06	0.000567327	795567	0.00114027	2.0843e+06
277.105	29.9217	381426	155076	0.000917004		0.000567471		0.00114037

## Sheet: Figure6_SI-47
Thickness (m)	Elevation (m)	Accumulated time (days)	Accumulated distance (m)	Median rate of surface accumulation (m/d)	Median depth of layer below surface (m)	Min rate of surface accumulation (m/d)	Min depth of layer below surface (m)	Max rate of surface accumulation (m/d)	Max depth of layer below surface (m)
477.084	39.2334	0	0	0.00305815	0	0.0020048	0	0.00401104	0
484.662	38.9795	1138.14	117.668	0.0030252	0	0.00198053	0	0.00397765	0
491.836	38.683	2116.12	219.082	0.00299224	0	0.00195617	0	0.00394452	0
454.333	40.3085	2579.68	270.108	0.00297854	0	0.00194472	0	0.00393011	0
457.897	39.7718	3113.35	328.99	0.00294494	0	0.00191979	0	0.00389646	0
463.267	39.1534	4017.58	428.997	0.00291145	0	0.00189486	0	0.00386317	0
416.467	40.5071	4558.74	492.254	0.00289623	0	0.00188224	0	0.00384687	0
414.347	39.8597	4947.72	537.804	0.00286224	0	0.00185684	0	0.00381316	0
411.235	39.3175	5832.5	641.599	0.00282847	0	0.00183152	0	0.0037799	0
375.709	40.4345	6699.18	748.644	0.00281184	0	0.0018178	0	0.00376179	0
371.877	40.024	6723.58	751.661	0.00277772	0	0.00179213	0	0.00372824	0
369.939	39.8163	7620.93	862.798	0.00274395	0	0.00176664	0	0.00369524	0
363.591	40.8272	8367.19	959.781	0.00272601	0	0.00175192	0	0.00367543	0
367.082	40.7667	8513.24	978.782	0.00269205	0	0.00172618	0	0.00364228	0
372.044	40.801	9288.9	1079.81	0.00265857	0	0.00170072	0	0.00360979	0
382.109	41.9738	9596.97	1121.8	0.00263946	0	0.00168511	0	0.00358843	0
387.615	42.0526	10166.2	1199.45	0.00260597	0	0.00165954	0	0.00355594	0
400.133	43.2787	10933.7	1308.75	0.00258635	0	0.00164355	0	0.00353388	0
402.395	43.2919	10990.8	1316.89	0.00255295	0	0.00161795	0	0.00350149	0
402.15	43.1716	11735.4	1423.11	0.00252025	0	0.00159278	0	0.00346997	0
411.443	44.2294	12271	1502.7	0.00249972	0	0.00157611	0	0.00344663	0
409.232	43.9886	12505.3	1537.53	0.0024673	0	0.00155106	0	0.0034154	0
406.482	43.7058	13185.3	1638.71	0.00243572	0	0.00152654	0	0.00338517	0
403.817	43.436	13993.7	1759.05	0.00240506	3.14975	0.0015026	1.78093	0.003356	4.16623
410.003	44.1062	14026.2	1764.07	0.00238336	3.10897	0.00148505	1.85165	0.00333101	4.21806
407.748	43.8646	14716.3	1870.88	0.00235327	5.29973	0.00146145	3.51739	0.00330241	7.28072
405.713	43.6466	15383.5	1974.16	0.00232425	7.4081	0.00143853	4.75332	0.00327501	9.85096
410.893	44.2012	15912.5	2059.1	0.00230204	8.82575	0.00142061	5.74503	0.00324922	11.8843
409.362	44.0373	16041.6	2079.82	0.00227381	9.17978	0.00139819	6.02662	0.00322262	12.381
408.122	43.9044	16736.7	2191.4	0.00224679	11.0386	0.00137657	7.31197	0.00319736	14.9626
407.458	43.8332	17364.4	2292.12	0.00222108	12.6675	0.0013558	8.35479	0.00317353	17.3598
417.101	44.8659	17689.8	2346.16	0.00219827	13.509	0.00133746	8.84453	0.00314677	18.5265
417.362	44.8938	18067.5	2408.86	0.00217366	14.4606	0.00131741	9.43132	0.00312405	19.9145
417.681	44.9279	18684.5	2511.2	0.00215051	16.0473	0.00129834	10.425	0.00310291	22.2764
426.946	45.9201	18801.8	2531.31	0.00212764	16.3528	0.00127997	10.6119	0.00307591	22.7219
424.679	45.6772	19349.9	2625.15	0.00210582	17.7399	0.00126179	11.3827	0.00305613	24.7867
430.722	46.3243	19962	2733.29	0.00208326	19.2016	0.00124366	12.2921	0.00302935	27.0024
425.254	45.7385	20008	2741.41	0.00206291	19.3248	0.00122647	12.3665	0.00301108	27.1739
420.195	45.1967	20610.1	2847.47	0.00204429	20.8025	0.00121044	13.2209	0.00299465	29.2925
422.368	45.4292	21038.2	2925.15	0.00202199	21.8904	0.00119253	13.8046	0.00296803	30.8036
418.425	45.0069	21246.6	2962.9	0.00200508	22.413	0.00117767	14.1013	0.00295337	31.5288
416.968	44.8507	21800.8	3063.07	0.00199006	23.7963	0.0011641	14.8725	0.00294073	33.3875
422.053	45.3952	22062.3	3111.67	0.00196823	24.4268	0.00114656	15.2448	0.00291451	34.2839
422.326	45.4243	22418.4	3177.73	0.00195516	25.2861	0.00113432	15.7313	0.00290389	35.4775
423.456	45.5454	22966.9	3279.2	0.00194417	26.5731	0.00112351	16.4749	0.00289548	37.3171
431.701	46.4283	23129.5	3310.09	0.00192298	26.9584	0.00110648	16.7033	0.00286988	37.8723
432.966	46.5637	23561	3391.81	0.00191417	27.9466	0.00109717	17.2991	0.00286375	39.3252
433.771	46.6499	24107.2	3494.95	0.00190745	29.2135	0.00108921	18.0055	0.00286006	41.1891
441.677	47.4965	24241.7	3521	0.00188707	29.5251	0.00107281	18.183	0.00283531	41.6557
440.741	47.3962	24691.3	3607.78	0.00188235	30.5551	0.00106608	18.7445	0.00283418	43.1809
439.035	47.2134	25239.4	3713.19	0.00187951	31.7958	0.00106049	19.4555	0.00283548	45.0367
442.988	47.6366	25313.9	3727.87	0.00186009	31.9677	0.00104486	19.5546	0.00281177	45.296
439.141	47.2246	25814.4	3826.11	0.00185921	33.0566	0.00104049	20.2109	0.00281557	46.9707
435.842	46.8711	26374.6	3935.64	0.0018601	34.3055	0.00103722	20.9408	0.00282166	48.8898
436.794	46.9729	26382.7	3937.26	0.00184177	34.3315	0.00102245	20.9509	0.00279914	48.9218
434.777	46.7568	26935.3	4047.42	0.00184455	35.5305	0.00102038	21.6862	0.00280764	50.7831
435.462	46.8301	27495.4	4158.61	0.001849	36.755	0.00101934	22.4201	0.00281828	52.6633
437.529	47.0513	27500.4	4159.65	0.00183185	36.7747	0.00100552	22.427	0.00279708	52.6874
440.74	47.3952	28047.2	4270.29	0.0018381	37.9414	0.00100565	23.1278	0.00281001	54.5111
444.79	47.8289	28596.3	4380.99	0.0018459	39.1215	0.00100675	23.8229	0.00282494	56.301
448.171	48.1908	28615.1	4384.88	0.00182998	39.1689	0.000993922	23.8465	0.0028051	56.3707
451.975	48.5982	29134.3	4491.55	0.00183948	40.2638	0.00099615	24.4676	0.00282219	58.0369
454.057	48.8212	29656.1	4598.42	0.00185042	41.36	0.000999283	25.0862	0.0028411	59.6943
457.02	49.1383	29743.2	4616.66	0.00183575	41.5453	0.000987474	25.1886	0.00282265	59.9776
456.724	49.1066	30183	4708.48	0.00184827	42.4345	0.000991673	25.6806	0.00284356	61.3225
454.894	48.9106	30674.8	4810.93	0.0018621	43.4061	0.000996708	26.1943	0.00286613	62.7892
457.169	49.154	30853.3	4848.9	0.00184868	43.7509	0.00098592	26.3816	0.00284904	63.3202
454.655	48.8847	31193.2	4921.12	0.00186395	44.3917	0.00099195	26.7395	0.00287342	64.2992
452.331	48.6357	31665.8	5021.44	0.00188042	45.2553	0.000998743	27.2045	0.0028993	65.6255
454.11	48.8261	31906.7	5073.63	0.00186819	45.6958	0.000988956	27.4332	0.00288349	66.2908
452.819	48.6878	32176.8	5132.13	0.00188596	46.1617	0.000996661	27.6747	0.00291098	67.0092
453.001	48.7072	32638.4	5232.16	0.00190478	46.9182	0.00100505	28.0702	0.00293978	68.1956
454.014	48.8155	32934.4	5297.57	0.00189368	47.3956	0.000996225	28.3209	0.00292516	68.9457
454.661	48.8847	33136.6	5342.29	0.00191364	47.7148	0.00100544	28.4852	0.00295535	69.4356
455.445	48.9687	33595.1	5443.9	0.00193452	48.4161	0.00101526	28.8414	0.00298668	70.4963
454.733	48.8922	33992.6	5533.63	0.00192447	49.028	0.00100733	29.1455	0.00297309	71.4169
454.5	48.8672	34080.2	5553.47	0.00194632	49.1569	0.00101787	29.2108	0.00300559	71.6181
453.764	48.7883	34553.6	5660.84	0.00196895	49.8235	0.00102894	29.5413	0.00303902	72.6377
452.12	48.6122	35044.7	5772.56	0.0019923	50.4914	0.0010405	29.8789	0.00307332	73.6694
451.454	48.5407	35077.7	5780.22	0.00198321	50.54	0.00103348	29.9026	0.0030606	73.7474
450.587	48.4478	35514.4	5881.59	0.00200728	51.1298	0.00104561	30.1891	0.00309572	74.6513
449.83	48.3666	35952.9	5983.73	0.00203193	51.7366	0.00105815	30.4874	0.0031315	75.5734
452.598	48.6629	36182.7	6038.08	0.00202317	52.0448	0.00105161	30.6409	0.00311882	76.0621
453.488	48.7582	36406	6091.06	0.00204836	52.3503	0.0010646	30.7972	0.00315518	76.545
454.256	48.8403	36836.9	6193.53	0.00207399	52.9768	0.00107792	31.1113	0.00319202	77.5011
455.308	48.953	37319.3	6308.56	0.00209998	53.7147	0.00109151	31.4727	0.00322924	78.6341
459.196	49.3692	37336.7	6312.77	0.00209131	53.7456	0.00108537	31.4887	0.00321622	78.682
460.256	49.4828	37759.4	6415.11	0.00211759	54.4438	0.00109927	31.8223	0.00325367	79.7294
460.95	49.557	38172.8	6515.31	0.0021441	55.1623	0.00111337	32.1737	0.00329132	80.8268
462.596	49.7331	38531.4	6603.29	0.00213534	55.7771	0.00110742	32.4813	0.00327777	81.7773
461.986	49.6677	38604.2	6621.15	0.00216195	55.9139	0.00112171	32.551	0.00331541	81.9879
460.405	49.4983	39068.4	6735.09	0.00218865	56.831	0.0011361	33.0086	0.00335304	83.3706
457.089	49.1432	39479.2	6835.83	0.00221536	57.7001	0.00115056	33.4516	0.00339059	84.6795
458.219	49.2639	39841.2	6925.58	0.00220626	58.4504	0.00114473	33.8386	0.00337617	85.825
454.498	48.8654	39902.9	6940.87	0.00223283	58.5905	0.00115922	33.9118	0.00341336	86.0375
450.579	48.4455	40373	7057.07	0.00225927	59.6951	0.0011737	34.4788	0.00345028	87.6857
447.316	48.0961	40779.4	7157.31	0.00228552	60.7012	0.00118812	34.9931	0.00348681	89.1875
453.038	48.7087	41143.6	7248.11	0.00227588	61.5775	0.00118224	35.4498	0.00347127	90.5445
452.376	48.6377	41203.4	7262.97	0.00230174	61.7318	0.00119653	35.5314	0.00350713	90.7809
453.408	48.7483	41668.8	7378.44	0.00232727	62.9348	0.00121068	36.1556	0.00354242	92.6869
455.802	49.0046	42074.3	7478.77	0.0023524	64.0234	0.00122465	36.7301	0.00357706	94.3958
462.87	49.7615	42452.9	7573.46	0.00234203	65.0316	0.00121858	37.2504	0.00356017	95.9632
465.622	50.0562	42494.9	7583.96	0.00236653	65.1497	0.00123227	37.3136	0.00359382	96.1414
467.631	50.2713	42966.9	7701.46	0.0023905	66.4419	0.00124569	37.993	0.00362662	98.1793
467.99	50.3098	43369.5	7801.48	0.00241387	67.5773	0.00125879	38.5938	0.00365849	99.9459
466.099	50.1071	43847.8	7920.09	0.00243656	68.9372	0.00127154	39.3116	0.00368933	102.072
470.372	50.5646	43895.4	7932.04	0.00242514	69.0762	0.00126511	39.3858	0.00367067	102.28
466.714	50.1727	44263.4	8024.18	0.00244692	70.0998	0.00127741	39.9329	0.00370014	103.901
462.303	49.7003	44672.4	8126.46	0.0024679	71.2581	0.00128926	40.557	0.0037284	105.717
458.061	49.2458	45091.4	8231.14	0.002488	72.4607	0.00130064	41.2022	0.00375536	107.594
461.521	49.6162	45473.4	8327.68	0.00247559	73.5271	0.0012938	41.783	0.00373508	109.271
458.658	49.3096	45497.8	8333.83	0.00249458	73.6021	0.00130459	41.822	0.00376039	109.379
456.857	49.1166	45992.6	8458.77	0.00251257	74.9972	0.00131481	42.5756	0.00378423	111.583
455.597	48.9816	46407.4	8563.47	0.00252949	76.1906	0.00132444	43.219	0.00380651	113.445
454.599	48.8747	46806.5	8664.23	0.00254528	77.3435	0.00133342	43.8334	0.00382712	115.248
453.583	48.7658	47260.3	8778.85	0.00255987	78.6685	0.00134172	44.5441	0.003846	117.312
456.26	49.0523	47468.2	8831.97	0.0025461	79.2634	0.00133428	44.8627	0.00382363	118.231
454.826	48.8987	47660.3	8881.08	0.00255927	79.8088	0.00134179	45.1534	0.00384045	119.081
453.132	48.7172	48113.9	8997.17	0.00257112	81.1007	0.00134854	45.8486	0.00385536	121.094
451.212	48.5115	48510.5	9098.84	0.00258158	82.2365	0.00135449	46.4542	0.00386827	122.86
449.474	48.3253	48908.9	9201.11	0.00259058	83.3757	0.0013596	47.0553	0.00387908	124.64
448.328	48.2025	49366.1	9318.67	0.00259806	84.6858	0.00136383	47.7538	0.00388771	126.689
453.536	48.7601	49538	9363.41	0.00258312	85.1637	0.00135581	48.013	0.00386356	127.429
453.673	48.7748	49757.3	9420.62	0.00258892	85.7696	0.00135908	48.3442	0.0038698	128.374
455.121	48.9298	50201.4	9536.77	0.00259355	86.9964	0.0013617	49.024	0.00387419	130.29
457.802	49.2169	50592	9639.17	0.00259744	88.0797	0.00136399	49.6112	0.00387725	131.977
460.523	49.5083	50975.7	9740.08	0.00260061	89.1443	0.00136594	50.1898	0.003879	133.636
462.092	49.6763	51395.5	9850.85	0.00260308	90.333	0.00136758	50.8154	0.00387948	135.454
461.317	49.5933	51879.4	9978.93	0.00260487	91.7422	0.0013689	51.556	0.00387872	137.552
461.979	49.664	51936	9994.09	0.00258899	91.8986	0.00136038	51.6385	0.00385321	137.784
456.909	49.1208	52254.9	10080	0.00259007	92.7829	0.00136136	52.0832	0.00385122	139.098
449.01	48.2748	52690.4	10197.6	0.00259052	93.9903	0.00136205	52.6982	0.00384807	140.89
440.333	47.3454	53082.1	10303.9	0.00259034	95.0744	0.00136244	53.2628	0.00384383	142.498
432.928	46.5522	53451.6	10404.6	0.00258955	96.0938	0.00136254	53.7864	0.00383851	144.007
428.845	46.1148	53819.4	10505.3	0.00258819	97.1036	0.00136238	54.3159	0.00383216	145.501
429.436	46.1781	54204.6	10611.2	0.00258626	98.1514	0.00136194	54.8621	0.00382482	147.048
433.336	46.5958	54620.7	10726.2	0.00258378	99.2682	0.00136125	55.4321	0.00381652	148.695
438.514	47.1503	55074.1	10852.2	0.00258077	100.462	0.0013603	56.0357	0.0038073	150.452
437.051	46.9934	55362.9	10933.6	0.00256422	101.183	0.00135127	56.4051	0.00378101	151.513
440.91	47.4067	55429.9	10952.5	0.0025607	101.347	0.00135005	56.4901	0.00377095	151.753
442.308	47.5564	55908.9	11089.1	0.0025567	102.483	0.0013486	57.0729	0.00376007	153.416
440.284	47.3396	56362.2	11219	0.00255222	103.517	0.00134692	57.6017	0.00374838	154.926
436.064	46.8875	56790.8	11342.7	0.0025473	104.45	0.00134502	58.0766	0.00373594	156.285
431.086	46.3543	57199.5	11461.4	0.00254195	105.293	0.0013429	58.4993	0.00372277	157.508
426.792	45.8944	57592.6	11576.5	0.00253618	106.054	0.00134058	58.8885	0.00370893	158.607
424.623	45.662	57974.1	11689	0.00253001	106.74	0.00133806	59.2355	0.00369444	159.594
426.137	45.8241	58347.4	11799.9	0.00252347	107.359	0.00133536	59.5489	0.00367934	160.479
430.373	46.2777	58714.8	11910	0.00251657	107.915	0.00133247	59.8329	0.00366367	161.268
434.994	46.7726	59078.6	12019.9	0.00250933	108.414	0.00132941	60.0883	0.00364747	161.97
437.663	47.0584	59441.8	12130.7	0.00250176	108.861	0.00132618	60.3114	0.00363078	162.594
436.042	46.8848	59807.7	12243.4	0.00249389	109.264	0.00132279	60.5102	0.00361363	163.148
427.585	45.9789	60179	12358.8	0.00248573	109.627	0.00131925	60.689	0.00359606	163.642
413.849	44.5077	60559.1	12478.2	0.00247731	109.959	0.00131557	60.8527	0.00357811	164.084
398.656	42.8804	60952.3	12602.9	0.00246863	110.267	0.00131175	61.0021	0.00355982	164.487
385.825	41.506	61362.1	12734.3	0.00245973	110.559	0.0013078	61.142	0.00354122	164.861
386.639	41.5934	61584.6	12804.6	0.00247567	110.726	0.00131706	61.2241	0.00356596	165.078
379.811	40.862	61678.1	12834.5	0.00246648	110.791	0.00131299	61.2562	0.00354695	165.161
381.981	41.0945	62093.2	12968.5	0.00245709	111.066	0.00130881	61.3861	0.0035277	165.506
390.531	42.0101	62473.6	13092.7	0.00244752	111.312	0.00130452	61.5045	0.00350825	165.812
401.437	43.1782	62819.4	13206.8	0.00243778	111.538	0.00130014	61.6138	0.00348864	166.091
410.677	44.1678	63136.4	13312.6	0.00242791	111.753	0.00129566	61.7184	0.00346892	166.357
414.228	44.5481	63435.2	13413.3	0.0024179	111.966	0.00129109	61.823	0.00344911	166.624
409.683	44.0613	63730.5	13513.9	0.00240779	112.192	0.00128646	61.9349	0.00342925	166.907
399.723	42.9945	64038.6	13620.1	0.0023976	112.446	0.00128175	62.0608	0.00340939	167.228
387.961	41.7346	64374.8	13737.1	0.00238733	112.743	0.00127698	62.2093	0.00338956	167.607
388.853	41.8304	64656.3	13833.8	0.00240253	112.999	0.00128621	62.3375	0.0034131	167.937
378.584	40.7305	64668.5	13838	0.00239213	113.011	0.00128138	62.3455	0.00339319	167.952
373.372	40.1722	65044.6	13969.9	0.00238169	113.406	0.00127651	62.5434	0.00337338	168.467
375.207	40.3687	65372	14085.9	0.00237124	113.772	0.00127159	62.733	0.00335371	168.946
381.793	41.074	65663.2	14190.2	0.00236078	114.114	0.00126664	62.9079	0.00333422	169.396
390.145	41.9685	65939.7	14290.2	0.00235035	114.452	0.00126166	63.0806	0.00331495	169.843
397.279	42.7327	66226.9	14395.2	0.00233995	114.816	0.00125667	63.2671	0.00329594	170.324
400.212	43.0468	66548.4	14513.9	0.00232961	115.236	0.00125167	63.4819	0.00327722	170.88
391.581	42.1225	66714.1	14574.3	0.00234435	115.463	0.00126092	63.6005	0.00330022	171.184
391.856	42.1519	66825.3	14615.2	0.00233401	115.621	0.0012559	63.6827	0.00328169	171.395
391.344	42.097	67154.6	14737.8	0.00232375	116.102	0.00125088	63.9303	0.00326353	172.039
389.257	41.8735	67439.5	14844.9	0.00231361	116.528	0.00124587	64.1527	0.00324577	172.609
384.808	41.3969	67703	14945	0.00230359	116.93	0.00124088	64.3636	0.00322845	173.148
377.207	40.5827	67974.4	15049.2	0.00229371	117.353	0.00123591	64.5856	0.00321162	173.717
362.872	39.0472	68282.2	15168.7	0.002284	117.844	0.00123097	64.8428	0.0031953	174.378
368.887	39.6918	68394.6	15211.8	0.00229848	118.034	0.00124026	64.9442	0.00321819	174.635
349.859	37.6537	68546.3	15270.4	0.00228887	118.297	0.00123534	65.0821	0.0032023	174.992
329.619	35.4858	68843.9	15386.8	0.00227946	118.828	0.00123045	65.3603	0.00318699	175.713
313.288	33.7365	69102	15488.8	0.00227027	119.3	0.00122562	65.6066	0.00317232	176.356
305.984	32.9542	69357.5	15590.9	0.0022613	119.779	0.00122085	65.8556	0.00315831	177.01
311.322	33.5259	69648.3	15708.2	0.0022526	120.339	0.00121614	66.1464	0.003145	177.774
318.013	34.2427	69755.9	15751	0.00226696	120.554	0.00122547	66.2602	0.00316807	178.07
329.323	35.4541	69903.6	15810.4	0.00225815	120.856	0.00122063	66.4174	0.00315493	178.485
344.075	37.0342	70183.7	15924.2	0.00224904	121.438	0.00121555	66.7182	0.00314164	179.286
358.014	38.5271	70428.8	16024.8	0.00223964	121.952	0.00121024	66.9896	0.00312823	179.994
366.885	39.4772	70683.4	16130.4	0.00222997	122.487	0.00120471	67.2709	0.00311471	180.732
364.198	39.1897	70918.6	16226.6	0.00224431	122.99	0.00121408	67.5362	0.0031381	181.426
368.581	39.659	70934.3	16233.1	0.00223426	123.023	0.00120827	67.555	0.00312428	181.472
371.752	39.9987	71232.7	16357.6	0.00222396	123.642	0.00120227	67.878	0.00311034	182.326
373.573	40.1937	71478.9	16461.3	0.00221341	124.137	0.00119606	68.1374	0.0030963	183.008
373.904	40.2291	71718.5	16563.3	0.00220264	124.598	0.00118967	68.3795	0.00308217	183.642
372.606	40.0901	72000.8	16684.8	0.00219165	125.113	0.0011831	68.6482	0.00306795	184.348
380.17	40.9004	72031.3	16697.7	0.00220579	125.168	0.00119237	68.6785	0.00309136	184.423
375.29	40.3777	72241.6	16787.8	0.00219445	125.52	0.00118555	68.8604	0.00307684	184.904
366.417	39.4273	72483.9	16892.7	0.00218292	125.892	0.00117857	69.0534	0.00306223	185.409
356.174	38.3301	72716.7	16994.6	0.0021712	126.214	0.00117144	69.2202	0.00304756	185.842
347.183	37.3671	72996	17118.1	0.0021593	126.554	0.00116416	69.3947	0.00303283	186.295
348.013	37.4562	72998.3	17119.1	0.00217335	126.556	0.00117337	69.398	0.00305639	186.299
341.592	36.7685	73230.9	17221.6	0.00216115	126.79	0.00116587	69.5166	0.00304135	186.606
341.65	36.7746	73459.5	17323.5	0.0021488	126.981	0.00115824	69.6143	0.00302626	186.85
346.164	37.2581	73695.5	17429.9	0.0021363	127.138	0.00115049	69.6936	0.00301113	187.044
344.093	37.0364	73837.7	17493.1	0.00215042	127.227	0.00115973	69.7396	0.00303508	187.154
348.864	37.5474	73928.8	17534	0.00213764	127.27	0.00115178	69.7614	0.00301964	187.204
351.86	37.8683	74172	17644.6	0.00212475	127.346	0.00114372	69.799	0.00300417	187.283
350.032	37.6724	74391.2	17745.5	0.00211176	127.384	0.00113557	69.8168	0.0029887	187.308
347.865	37.4405	74599.2	17839.9	0.00212597	127.415	0.00114486	69.8314	0.00301301	187.326
338.82	36.4718	74621.6	17850.2	0.00211273	127.415	0.00113653	69.8321	0.00299722	187.324
324.323	34.919	74875.3	17968.2	0.00209941	127.386	0.00112812	69.8137	0.00298144	187.251
308.948	33.2722	75087.8	18068.2	0.00208603	127.337	0.00111966	69.7859	0.00296567	187.154
312.087	33.6086	75313.2	18172.9	0.00210036	127.28	0.00112899	69.7535	0.00299036	187.044
301.748	32.5011	75314.8	18173.7	0.00208676	127.279	0.00112037	69.7541	0.00297428	187.043
298.877	32.1935	75565.7	18293.1	0.00207312	127.164	0.0011117	69.6903	0.00295824	186.848
307.643	33.1325	75773.3	18393.2	0.00205946	127.05	0.00110301	69.6288	0.00294225	186.661
312.038	33.6034	75962.8	18483.3	0.00207395	126.938	0.0011124	69.5685	0.00296729	186.479
326.606	35.1637	75996.2	18499.4	0.00206011	126.916	0.00110357	69.5569	0.002951	186.443
343.461	36.969	76228.1	18612.5	0.00204627	126.742	0.00109473	69.4627	0.00293478	186.169
357.412	38.4633	76434.6	18714.6	0.00203244	126.575	0.00108589	69.3731	0.00291864	185.908
350.551	37.7285	76561.3	18776.4	0.00204726	126.466	0.00109544	69.3146	0.00294426	185.738
355.346	38.2421	76652	18821.2	0.00203329	126.382	0.00108649	69.2699	0.00292784	185.609
351.938	37.8771	76861.8	18926.1	0.00201937	126.182	0.00107756	69.1615	0.00291152	185.301
342.953	36.9146	77077.1	19035.2	0.0020055	125.972	0.00106867	69.0476	0.00289531	184.981
341.818	36.7933	77128.3	19060.8	0.0020211	125.918	0.00107867	69.019	0.00292227	184.899
335.28	36.093	77289.1	19142.3	0.00200713	125.747	0.00106969	68.9265	0.00290579	184.64
329.136	35.4349	77484.1	19242.3	0.00199324	125.54	0.00106077	68.8146	0.00288945	184.327
332.93	35.8415	77653.8	19328.5	0.00200977	125.348	0.00107132	68.7112	0.00291801	184.039
329.908	35.5178	77695.4	19349.9	0.0019958	125.301	0.00106234	68.6865	0.0029014	183.969
327.854	35.2977	77906.1	19459.4	0.00198194	125.073	0.00105342	68.562	0.00288495	183.628
325.968	35.0957	78107.8	19565.4	0.00196821	124.864	0.0010446	68.4476	0.00286868	183.316
324.606	34.9501	78169.7	19597.7	0.00198541	124.796	0.00105553	68.4107	0.00289819	183.215
323.433	34.8244	78313.3	19673.3	0.00197163	124.647	0.00104666	68.3291	0.00288166	182.994
323.074	34.7859	78501.1	19773.4	0.001958	124.466	0.00103791	68.2291	0.00286535	182.726
322.654	34.7411	78654.7	19854.4	0.00197599	124.311	0.0010493	68.1441	0.00289604	182.498
323.986	34.8838	78705.5	19881.5	0.00196234	124.264	0.00104053	68.1183	0.00287948	182.429
326.931	35.1991	78903.6	19988.4	0.00194888	124.097	0.00103189	68.0254	0.00286317	182.185
331.784	35.7189	79105.9	20098.6	0.00193562	123.946	0.0010234	67.9408	0.00284711	181.964
331.265	35.6635	79132.9	20113.2	0.0019541	123.925	0.00103504	67.9297	0.00287832	181.934
334.177	35.9754	79305.3	20207.3	0.00194086	123.809	0.00102657	67.8638	0.00286206	181.766
334.911	36.054	79489.3	20308.7	0.00192786	123.704	0.00101826	67.8031	0.00284609	181.615
330.167	35.5461	79580.8	20358.7	0.00194697	123.652	0.00103026	67.7735	0.00287813	181.54
326.227	35.124	79687.7	20417.7	0.00193401	123.601	0.00102199	67.7438	0.00286198	181.469
316.929	34.128	79867.9	20518.2	0.00192132	123.533	0.00101392	67.7029	0.00284617	181.375
311.201	33.5147	80014.2	20599	0.00194099	123.481	0.00102623	67.672	0.00287888	181.303
299.701	32.283	80065.2	20627.5	0.00192836	123.468	0.00101821	67.664	0.00286292	181.286
287.874	31.0162	80251.9	20732.6	0.00191604	123.438	0.00101041	67.6423	0.00284735	181.249
292.893	31.554	80442.7	20839.2	0.0019362	123.413	0.001023	67.6242	0.0028806	181.221
289.167	31.1549	80448.3	20842.3	0.00192399	123.413	0.00101528	67.6246	0.00286493	181.221
288.19	31.0502	80646.6	20955	0.00191211	123.421	0.00100782	67.6224	0.00284968	181.243
291.203	31.3729	80834.2	21062.5	0.00190059	123.443	0.00100062	67.6281	0.00283489	181.284
306.77	33.0404	80865.6	21080.3	0.00192095	123.448	0.00101327	67.6301	0.00286807	181.292
304.258	32.7713	81026.6	21172.6	0.00190958	123.481	0.00100619	67.6424	0.00285326	181.351
301.354	32.4603	81204.8	21275.5	0.00189861	123.527	0.0009994	67.6611	0.00283896	181.429
296.025	31.8897	81264.6	21309.8	0.00191933	123.544	0.00101224	67.6689	0.00287246	181.458
283.752	30.5751	81396.6	21386	0.00190854	123.587	0.0010056	67.6871	0.00285822	181.529
278.496	30.0121	81569.8	21486.8	0.00189819	123.648	0.000999285	67.7135	0.00284454	181.629
260.013	28.0327	81648.7	21532.4	0.00191921	123.677	0.00101228	67.727	0.00287829	181.678
266.481	28.7255	81761.1	21597.8	0.00190909	123.719	0.00100614	67.7458	0.00286474	181.748
283.983	30.6	81932	21698	0.00189943	123.782	0.00100035	67.7738	0.00285182	181.852
277.803	29.9382	82023.8	21751.4	0.0019207	123.817	0.00101346	67.7898	0.00288575	181.91
303.332	32.6726	82122.3	21809.1	0.00191118	123.852	0.00100779	67.8053	0.0028729	181.969
324.938	34.9867	82291.9	21909.1	0.00190188	123.905	0.00100228	67.8282	0.00286042	182.06
327.663	35.2789	82393	21968.4	0.00192331	123.936	0.00101546	67.8421	0.00289443	182.113
337.068	36.2862	82481.2	22020.5	0.00191397	123.958	0.00100994	67.8512	0.00288183	182.153
327.887	35.3027	82649.9	22120.6	0.00190484	123.988	0.00100457	67.8625	0.00286956	182.212
331.021	35.6387	82755.7	22183	0.00192631	124.005	0.00101773	67.8686	0.00290347	182.245
309.452	33.3284	82838.5	22232.2	0.00191709	124.011	0.00101232	67.8698	0.00289102	182.261
283.541	30.5531	83006.2	22332.4	0.00190806	124.009	0.00100704	67.8643	0.00287887	182.273
288.695	31.1054	83112.5	22395.5	0.00192946	124.004	0.00102012	67.8587	0.00291252	182.274
267.375	28.8218	83194.4	22444.5	0.0019203	123.992	0.00101477	67.8504	0.00290012	182.263
256.861	27.6956	83360.8	22544.6	0.00191129	123.953	0.00100954	67.8255	0.002888	182.221
262.193	28.2669	83457.7	22602.7	0.00193252	123.924	0.00102246	67.8081	0.00292123	182.188
264.493	28.5133	83548.3	22657.2	0.00192334	123.888	0.00101713	67.7874	0.0029088	182.144
275.262	29.6668	83713.4	22757.2	0.00191432	123.812	0.0010119	67.7429	0.00289664	182.048
274.036	29.5357	83794.9	22806.4	0.00193526	123.767	0.0010246	67.7178	0.00292929	181.99
285.374	30.75	83900	22870.2	0.00192602	123.702	0.00101924	67.6814	0.00291676	181.905
295.434	31.8275	84065.1	22970.9	0.00191691	123.593	0.00101398	67.62	0.00290447	181.76
291.797	31.4382	84125.5	23007.6	0.00193747	123.547	0.00102639	67.595	0.00293639	181.698
296.318	31.9224	84251	23084.3	0.00192811	123.447	0.00102097	67.5398	0.00292369	181.564
293.824	31.6552	84419.2	23187.8	0.00191887	123.31	0.00101565	67.4644	0.00291121	181.381
292.465	31.51	84452.6	23208.2	0.00193895	123.28	0.0010277	67.4478	0.00294227	181.339
286.907	30.9146	84604.2	23301.6	0.00192943	123.141	0.00102219	67.3709	0.00292933	181.151
280.13	30.1887	84780.7	23411.1	0.00192003	122.984	0.00101677	67.284	0.0029166	180.939
281.55	30.3411	84781.7	23411.7	0.00193953	122.983	0.00102841	67.2838	0.00294668	180.938
277.446	29.9014	84964.8	23525.4	0.00192982	122.806	0.00102279	67.186	0.00293345	180.698
279.665	30.1393	85114.3	23617.8	0.0019491	122.644	0.00103426	67.0986	0.00296313	180.476
280.324	30.21	85149.5	23639.8	0.00193905	122.608	0.00102842	67.0792	0.00294939	180.426
286.935	30.918	85313.6	23742.4	0.00192911	122.449	0.00102266	66.992	0.00293583	180.212
289.104	31.1505	85425.1	23811.9	0.00194768	122.329	0.00103363	66.9262	0.00296432	180.047
299.243	32.2365	85497	23857	0.00193739	122.257	0.00102764	66.8867	0.00295022	179.949
309.977	33.3862	85655.7	23957	0.0019272	122.11	0.00102172	66.8063	0.0029363	179.752
305.767	32.9355	85726.7	24001.6	0.00194497	122.037	0.00103215	66.7665	0.00296351	179.652
311.334	33.5318	85837.8	24071.8	0.00193442	121.932	0.00102599	66.7097	0.00294902	179.511
312.318	33.6372	86000.4	24175	0.00192397	121.792	0.00101991	66.6338	0.00293471	179.324
299.258	32.2385	86029	24193.1	0.0019409	121.765	0.00102976	66.6195	0.00296056	179.288
294.173	31.6938	86181.7	24290.1	0.00193007	121.633	0.00102343	66.5478	0.00294567	179.111
280.969	30.2798	86346.1	24394.4	0.00194657	121.478	0.00103298	66.4641	0.00297083	178.902
275.367	29.6798	86363.4	24405.4	0.00193538	121.463	0.0010264	66.4565	0.00295537	178.883
269.666	29.0692	86527.2	24510.1	0.00192428	121.335	0.0010199	66.3866	0.00294008	178.715
264.317	28.4965	86641.8	24583.3	0.00193984	121.24	0.00102882	66.3345	0.00296375	178.588
263.258	28.383	86708.1	24625.8	0.00192837	121.189	0.00102207	66.3068	0.00294789	178.522
264.361	28.5011	86863.5	24725.8	0.001917	121.08	0.0010154	66.2463	0.0029322	178.381
262.536	28.3059	86926.7	24766.4	0.00193159	121.033	0.00102366	66.2209	0.00295434	178.32
267.845	28.8745	87043.2	24841.5	0.00191986	120.953	0.00101674	66.1767	0.00293809	178.217
276.035	29.7518	87206.4	24947.1	0.00190824	120.848	0.00100991	66.1181	0.00292202	178.083
273.198	29.448	87218.4	24954.9	0.00192183	120.84	0.00101751	66.1141	0.00294261	178.072
284.2	30.6264	87384.9	25062.8	0.00190986	120.734	0.00101044	66.0545	0.00292599	177.938
282.106	30.4024	87524.9	25153.4	0.0019229	120.643	0.00101768	66.0039	0.00294572	177.821
294.376	31.7167	87563.9	25178.7	0.00191059	120.618	0.00101038	65.9906	0.00292857	177.79
301.909	32.5235	87719.3	25279.9	0.00189841	120.523	0.00100317	65.9375	0.00291162	177.67
302.994	32.6398	87805.3	25335.9	0.00191042	120.469	0.00100974	65.9081	0.00292977	177.602
304.744	32.8273	87897.5	25396.1	0.00189792	120.412	0.00100232	65.8762	0.00291232	177.53
302.267	32.562	88053.2	25498	0.00188557	120.314	0.000995006	65.8217	0.00289509	177.407
300.935	32.4196	88085.6	25519.2	0.00189656	120.294	0.0010009	65.8106	0.00291166	177.381
294.904	31.7735	88230.2	25614	0.00188391	120.2	0.00099339	65.7581	0.00289397	177.263
290.98	31.3535	88387.6	25717	0.00189432	120.096	0.000998918	65.7002	0.00290965	177.131
283.978	30.6035	88407.1	25729.8	0.00188141	120.083	0.000991229	65.6932	0.00289152	177.114
279.138	30.0851	88564.9	25833.8	0.00186867	119.974	0.000983663	65.6318	0.00287365	176.974
272.71	29.3968	88669.9	25902.9	0.00187807	119.899	0.000988538	65.59	0.00288779	176.878
270.276	29.1361	88741.1	25949.9	0.0018651	119.847	0.000980818	65.5608	0.00286953	176.811
268.517	28.9477	88892.5	26050.2	0.00185234	119.733	0.000973234	65.4971	0.00285156	176.664
262.2	28.2713	88943.4	26083.8	0.00186075	119.693	0.00097748	65.4752	0.00286419	176.612
262.844	28.3403	89067.7	26166.3	0.0018478	119.594	0.000969772	65.4194	0.0028459	176.482
258.323	27.8563	89240.4	26280.6	0.00185565	119.449	0.000973673	65.3388	0.00285767	176.293
261.67	28.2148	89243	26282.4	0.00184254	119.447	0.000965861	65.3379	0.0028391	176.29
265.822	28.6595	89404.1	26389.8	0.00182968	119.305	0.000958211	65.2575	0.00282085	176.102
265.403	28.6148	89522.7	26468.7	0.0018366	119.196	0.00096153	65.1961	0.00283122	175.958
272.86	29.4135	89578.2	26505.7	0.00182363	119.143	0.000953812	65.1667	0.00281276	175.888
282.918	30.4908	89727.8	26606	0.00181094	118.999	0.000946275	65.0858	0.00279466	175.696
284.508	30.6613	89801.7	26655.3	0.00181698	118.924	0.000949047	65.0446	0.0028037	175.596
294.031	31.6813	89901.4	26722.3	0.00180424	118.822	0.000941481	64.9874	0.00278547	175.459
300.681	32.3935	90055.8	26826.2	0.00179181	118.661	0.000934115	64.8966	0.00276764	175.243
300.911	32.4184	90072	26837.1	0.00179703	118.644	0.000936384	64.8871	0.00277543	175.22
300.813	32.4079	90228.9	26942.9	0.00178461	118.473	0.000929029	64.7916	0.00275755	174.99
299.152	32.2302	90359.6	27030.9	0.00178935	118.329	0.000931024	64.7107	0.00276461	174.796
290.018	31.2519	90402.2	27059.7	0.00177699	118.282	0.000923707	64.6845	0.00274674	174.732
274.816	29.6237	90550.5	27160.2	0.001765	118.118	0.000916629	64.5931	0.00272934	174.512
271.401	29.2581	90622.4	27208.9	0.00176901	118.039	0.000918193	64.5491	0.00273531	174.405
254.845	27.4847	90722.5	27276.8	0.00175715	117.93	0.000911199	64.4876	0.00271801	174.258
240.749	25.975	90875.8	27381.2	0.0017457	117.766	0.000904467	64.3942	0.00270122	174.036
238.81	25.7675	90890.3	27391.1	0.00174905	117.75	0.000905651	64.3857	0.0027062	174.016
231.168	24.949	91046.8	27497.8	0.0017378	117.59	0.00089905	64.2942	0.0026896	173.801
231.209	24.9536	91175.8	27585.7	0.00174076	117.463	0.000900031	64.2219	0.002694	173.631
229.732	24.7954	91217.7	27614.4	0.00172976	117.423	0.000893593	64.1996	0.00267767	173.578
231.775	25.0142	91364.5	27714.9	0.00171923	117.292	0.000887461	64.1245	0.00266193	173.405
235.826	25.4483	91437	27764.5	0.00172166	117.231	0.000888144	64.0895	0.00266551	173.325
240.202	25.917	91534.7	27831.5	0.00171145	117.154	0.000882224	64.045	0.00265014	173.225
246.216	26.5611	91686.1	27935.6	0.00170175	117.046	0.000876638	63.9812	0.00263545	173.085
253.995	27.3945	91702.1	27946.6	0.00170372	117.035	0.000877076	63.9753	0.00263833	173.072
259.879	28.0247	91855.3	28052	0.00169436	116.946	0.000871743	63.9218	0.00262416	172.962
268.392	28.9368	91986.7	28142.4	0.00169605	116.879	0.000872051	63.8807	0.00262661	172.88
273.196	29.4513	92024.3	28168.2	0.00168706	116.862	0.000866979	63.8707	0.00261298	172.861
278.654	30.0359	92170.8	28269.3	0.00167854	116.81	0.000862236	63.8364	0.00260006	172.803
279.072	30.0809	92249.8	28323.7	0.00167986	116.786	0.000862368	63.8208	0.00260197	172.778
278.929	30.0656	92339.1	28385.3	0.00167172	116.766	0.000857891	63.806	0.00258962	172.76
277.833	29.9482	92487	28487.6	0.00166404	116.741	0.000853729	63.7862	0.00257794	172.743
269.613	29.0679	92515.7	28507.4	0.00166504	116.737	0.000853721	63.7834	0.00257941	172.742
265.494	28.6268	92654.6	28603.5	0.00165773	116.729	0.000849827	63.7721	0.00256831	172.748
256.542	27.6682	92802.8	28705.7	0.00165852	116.725	0.000849742	63.7633	0.00256947	172.763
252.245	27.208	92822.3	28719.2	0.0016516	116.726	0.000846119	63.7629	0.00255896	172.766
248.072	26.761	92972.5	28823.1	0.00164511	116.732	0.000842791	63.7589	0.0025491	172.795
240.585	25.9593	93074.3	28893.4	0.00164566	116.739	0.000842617	63.7576	0.00254993	172.818
238.931	25.7821	93139.6	28938.6	0.00163956	116.744	0.000839557	63.7572	0.00254065	172.834
238.588	25.7454	93284	29038.6	0.00163386	116.753	0.000836776	63.7552	0.00253199	172.867
235.75	25.4416	93341.6	29078.4	0.0016342	116.757	0.000836538	63.7547	0.00253255	172.88
238.175	25.7014	93450.6	29154	0.00162888	116.762	0.000834018	63.752	0.00252447	172.902
242.422	26.1562	93602.3	29259.1	0.00162394	116.763	0.00083176	63.7457	0.00251696	172.924
242.152	26.1275	93617.2	29269.5	0.00162412	116.763	0.000831481	63.7453	0.00251731	172.925
248.801	26.8396	93768.3	29374.2	0.00161955	116.755	0.000829474	63.7339	0.00251037	172.933
248.5	26.8076	93909.3	29471.7	0.00161958	116.743	0.000829167	63.7212	0.00251051	172.934
255.395	27.5461	93934.5	29489.2	0.00161537	116.74	0.000827408	63.7185	0.00250414	172.932
261.305	28.1792	94083.5	29592.6	0.00161151	116.709	0.000825885	63.6957	0.00249828	172.906
259.522	27.9884	94186.9	29664.3	0.00161142	116.683	0.000825561	63.6775	0.00249827	172.881
262.734	28.3325	94248.9	29707.3	0.0016079	116.663	0.000824273	63.6646	0.00249295	172.859
263.181	28.3803	94392.8	29807.3	0.0016047	116.608	0.0008232	63.6292	0.00248811	172.795
259.632	28.0004	94460.9	29854.6	0.0016045	116.577	0.00082287	63.6105	0.00248796	172.758
257.879	27.8126	94557.4	29921.8	0.00160163	116.527	0.000822016	63.5804	0.00248363	172.697
255.23	27.5289	94703.9	30023.8	0.00159905	116.444	0.000821358	63.5307	0.00247972	172.592
251.14	27.0911	94739.8	30048.8	0.00159876	116.42	0.000821029	63.5175	0.00247946	172.562
248.727	26.8326	94867.9	30138.1	0.00159649	116.332	0.000820572	63.4662	0.00247603	172.447
247.214	26.6705	95022.7	30246.3	0.00159447	116.219	0.000820289	63.4015	0.00247298	172.298
243.754	26.3001	95028.5	30250.3	0.00159409	116.214	0.000819961	63.3991	0.00247259	172.292
242.665	26.1835	95185.7	30360.2	0.00159236	116.081	0.00081986	63.3241	0.00246997	172.115
240.314	25.9319	95327.6	30459.3	0.00159183	115.95	0.000819511	63.2507	0.00246937	171.938
239.107	25.8026	95348.7	30474	0.00159037	115.93	0.00081958	63.2397	0.00246716	171.911
238.378	25.7245	95498.4	30579	0.00158912	115.786	0.000819792	63.1595	0.00246527	171.717
238.521	25.7401	95616.1	30661.5	0.00158851	115.664	0.000819441	63.0922	0.00246453	171.551
239.161	25.8086	95660.2	30692.4	0.0015875	115.618	0.000819803	63.0672	0.00246301	171.489
241.585	26.0682	95804.6	30794	0.00158668	115.47	0.000820285	62.9853	0.00246175	171.287
243.395	26.2623	95903.6	30863.5	0.001586	115.361	0.000819934	62.926	0.00246091	171.138
247.566	26.7091	95965	30906.8	0.00158539	115.295	0.000820543	62.8896	0.00245997	171.047
253.364	27.3301	96107.1	31007.2	0.00158494	115.144	0.000821249	62.8065	0.00245925	170.841
252.659	27.2548	96195.6	31069.6	0.0015842	115.045	0.000820897	62.7525	0.00245831	170.706
256.631	27.6802	96266.2	31119.4	0.00158393	114.969	0.000821707	62.7103	0.00245786	170.602
260.357	28.0793	96407.4	31219.5	0.00158378	114.822	0.000822592	62.6282	0.00245758	170.4
255.371	27.5455	96491.8	31279.2	0.001583	114.732	0.000822237	62.5784	0.00245657	170.278
257.016	27.7217	96565.2	31331.3	0.001583	114.657	0.000823201	62.5372	0.0024565	170.176
259.033	27.9377	96705.9	31431.4	0.00158309	114.521	0.000824217	62.4628	0.00245655	169.991
253.704	27.3671	96794.3	31494.1	0.00158227	114.436	0.000823856	62.4162	0.00245547	169.875
256.167	27.6309	96862.5	31542.7	0.00158248	114.374	0.000824927	62.3826	0.00245568	169.792
258.728	27.9053	97003.2	31643.1	0.00158274	114.255	0.000826025	62.3183	0.00245595	169.633
254.913	27.4968	97100	31712	0.00158189	114.177	0.000825656	62.2755	0.00245482	169.529
257.233	27.7454	97158.9	31754.1	0.00158224	114.133	0.000826784	62.2515	0.0024552	169.47
258.375	27.8678	97300.3	31855.3	0.0015826	114.037	0.000827916	62.1988	0.00245558	169.346
255.53	27.5632	97411.3	31934.6	0.00158174	113.968	0.000827536	62.1607	0.0024544	169.257
255.829	27.5953	97455	31965.9	0.00158215	113.944	0.000828673	62.1476	0.00245484	169.227
255.419	27.5513	97599	32069.2	0.00158254	113.877	0.00082979	62.1093	0.00245523	169.145
254.776	27.4827	97729.9	32163	0.00158167	113.825	0.000829394	62.0796	0.002454	169.083
255.092	27.5165	97752.9	32179.5	0.00158208	113.817	0.000830491	62.0756	0.00245438	169.074
254.893	27.4953	97902.7	32287.3	0.00158244	113.78	0.000831545	62.0534	0.00245466	169.038
254.075	27.4076	98058.7	32399.7	0.00158272	113.754	0.000832544	62.0369	0.00245481	169.017
254.981	27.5049	98064.1	32403.6	0.00158189	113.753	0.000832138	62.037	0.0024536	169.017
251.579	27.1405	98211	32509.4	0.00158213	113.751	0.00083308	62.033	0.00245366	169.031
245.856	26.5276	98356.5	32614.4	0.00158227	113.759	0.000833943	62.0349	0.00245353	169.06
244.181	26.3483	98396.7	32643.4	0.00158143	113.764	0.000833515	62.0373	0.00245228	169.073
237.19	25.5996	98507.9	32723.7	0.00158149	113.785	0.000834296	62.0462	0.002452	169.117
232.18	25.063	98646.8	32824.1	0.00158141	113.818	0.000834975	62.0609	0.00245147	169.182
230.629	24.897	98729.9	32884.1	0.00158056	113.842	0.000834522	62.0726	0.00245017	169.228
229.889	24.8178	98797.7	32933.1	0.00158036	113.864	0.000835095	62.0831	0.00244944	169.269
234.756	25.3391	98938.1	33034.7	0.00157999	113.912	0.000835543	62.1059	0.00244841	169.356
234.092	25.2682	99071.7	33131.3	0.00157914	113.963	0.000835064	62.1307	0.00244706	169.447
241.776	26.0912	99088.2	33143.3	0.00157861	113.97	0.000835382	62.1342	0.00244576	169.459
251.148	27.0951	99241.9	33254.7	0.00157787	114.026	0.00083555	62.161	0.00244411	169.559
260.413	28.0875	99387	33360.1	0.00157691	114.074	0.000835559	62.1845	0.00244208	169.648
255.224	27.5319	99434.8	33394.7	0.00157609	114.091	0.000835063	62.1929	0.00244074	169.678
261.44	28.1977	99535.5	33467.9	0.00157491	114.121	0.000834907	62.2072	0.00243835	169.733
266.851	28.7772	99673.2	33568	0.00157347	114.153	0.000834568	62.2223	0.00243553	169.796
260.298	28.0756	99801.2	33661	0.00157264	114.182	0.000834048	62.2365	0.00243414	169.855
265.149	28.5952	99820.6	33675.2	0.00157095	114.185	0.000833522	62.2383	0.0024309	169.861
269.591	29.0709	99975.3	33788	0.00156896	114.196	0.000832791	62.2421	0.00242717	169.894
272.996	29.4357	100116	33890.5	0.00156665	114.193	0.000831842	62.2393	0.00242292	169.904
265.418	28.6243	100196	33949.6	0.00156585	114.19	0.000831312	62.2375	0.00242154	169.909
267.189	28.8139	100261	33996.9	0.00156337	114.182	0.000830233	62.2328	0.00241698	169.904
267.742	28.8732	100404	34101.8	0.00156083	114.151	0.000829109	62.2155	0.00241226	169.873
267.324	28.8285	100550	34209.3	0.00155824	114.108	0.000827944	62.192	0.00240738	169.823
260.984	28.1496	100603	34247.7	0.00155747	114.093	0.000827406	62.1839	0.00240601	169.806
262.231	28.2832	100694	34315.2	0.00155485	114.06	0.000826207	62.1662	0.00240103	169.766
262.864	28.3509	100833	34417.4	0.00155218	114.004	0.000824969	62.1363	0.0023959	169.697
262.523	28.3145	100982	34528	0.00154946	113.942	0.000823692	62.1028	0.00239064	169.618
261.387	28.193	101021	34557	0.0015487	113.926	0.000823143	62.0949	0.00238925	169.599
259.594	28.001	101124	34633.5	0.00154596	113.887	0.000821835	62.0739	0.00238389	169.551
255.476	27.5599	101261	34735.1	0.00154316	113.842	0.000820492	62.0494	0.0023784	169.496
250.734	27.052	101410	34846.4	0.00154033	113.803	0.000819115	62.0283	0.00237279	169.452
249.096	26.8768	101449	34875.9	0.00153958	113.794	0.000818553	62.024	0.00237139	169.443
244.927	26.4303	101550	34951.5	0.00153672	113.783	0.000817148	62.0174	0.00236569	169.436
243.799	26.3095	101687	35053.8	0.00153382	113.785	0.000815712	62.0171	0.00235988	169.45
247.332	26.6879	101831	35162.1	0.00153089	113.807	0.000814247	62.0275	0.00235397	169.495
245.632	26.506	101891	35207.4	0.00153013	113.82	0.000813671	62.0341	0.00235253	169.52
252.429	27.2341	101970	35266.8	0.00152718	113.849	0.000812181	62.0486	0.00234654	169.57
260.124	28.0582	102110	35372.6	0.00152419	113.925	0.000810665	62.0864	0.00234046	169.694
266.306	28.7204	102247	35475.8	0.00152117	114.021	0.000809125	62.1353	0.00233429	169.848
264.486	28.5257	102353	35555.7	0.00152041	114.102	0.000808535	62.1766	0.00233282	169.977
266.564	28.7483	102385	35580	0.00151737	114.131	0.000806973	62.1919	0.00232659	170.023
263.039	28.3707	102537	35695.4	0.00151431	114.294	0.000805391	62.2743	0.00232028	170.277
255.416	27.5543	102668	35795.4	0.00151122	114.453	0.00080379	62.355	0.00231391	170.524
246.565	26.6063	102820	35910.5	0.00150811	114.654	0.00080217	62.4577	0.00230748	170.834
246.033	26.5495	102856	35938.2	0.00150736	114.704	0.000801569	62.4839	0.00230598	170.911
239.665	25.8675	102956	36014.2	0.00150424	114.851	0.000799935	62.5587	0.00229951	171.136
237.405	25.6254	103094	36119.3	0.00150111	115.063	0.000798287	62.6693	0.00229299	171.461
241.046	26.0154	103229	36221.6	0.00149796	115.276	0.000796626	62.7798	0.00228643	171.787
242.521	26.1736	103364	36324.6	0.0014972	115.496	0.000796013	62.893	0.0022849	172.124
249.352	26.9052	103364	36325	0.00149405	115.497	0.000794343	62.8942	0.00227831	172.125
257.474	27.7752	103527	36449.3	0.00149089	115.77	0.000792664	63.033	0.0022717	172.542
264.619	28.5405	103661	36551.7	0.00148772	115.996	0.000790977	63.1485	0.00226506	172.885
268.517	28.958	103798	36655.9	0.00148456	116.222	0.000789286	63.2649	0.00225841	173.23
265.657	28.652	103916	36746	0.0014838	116.427	0.000788666	63.3695	0.00225686	173.541
265.968	28.6853	103933	36759.2	0.00148064	116.456	0.000786972	63.3853	0.00225022	173.586
264.369	28.514	104091	36880.3	0.00147748	116.724	0.000785277	63.5214	0.00224357	173.992
261.792	28.238	104224	36982.1	0.00147434	116.945	0.000783582	63.6354	0.00223693	174.328
259.171	27.9573	104359	37086.1	0.0014712	117.168	0.000781889	63.7506	0.00223031	174.666
257.439	27.7718	104521	37210.5	0.00146807	117.433	0.000780201	63.8863	0.00222371	175.068
260.008	28.0472	104532	37218.9	0.00146732	117.452	0.000779579	63.8968	0.00222216	175.096
258.833	27.9213	104654	37312.9	0.00146421	117.664	0.000777898	64.0052	0.0022156	175.417
257.288	27.7558	104793	37419.9	0.00146113	117.905	0.000776225	64.1304	0.00220907	175.782
255.666	27.5821	104923	37520	0.00145806	118.134	0.000774562	64.2482	0.00220259	176.126
254.259	27.4315	105066	37630.3	0.00145503	118.388	0.000772911	64.3812	0.00219616	176.511
253.601	27.3612	105173	37712.6	0.00145429	118.589	0.000772293	64.4866	0.00219461	176.814
252.223	27.2136	105199	37732.3	0.00145128	118.638	0.000770658	64.5123	0.00218825	176.888
251.564	27.1431	105359	37856	0.00144831	118.953	0.00076904	64.6745	0.00218196	177.362
251.274	27.112	105495	37961.8	0.00144537	119.23	0.000767438	64.8188	0.00217574	177.778
251.402	27.1257	105625	38061.8	0.00144247	119.5	0.000765857	64.9593	0.00216961	178.183
251.995	27.1892	105763	38169.3	0.00143962	119.8	0.000764297	65.1143	0.00216356	178.632
253.101	27.3078	105924	38294.4	0.0014368	120.16	0.000762761	65.3021	0.00215761	179.172
249.763	26.9504	105951	38315.4	0.00143611	120.222	0.000762163	65.3349	0.00215612	179.266
251.236	27.1082	106055	38395.8	0.00143335	120.469	0.000760658	65.4612	0.00215029	179.634
253.646	27.3664	106203	38510.8	0.00143065	120.83	0.000759179	65.6467	0.00214457	180.175
256.503	27.6724	106335	38613.5	0.001428	121.16	0.000757731	65.8163	0.00213897	180.668
259.317	27.9738	106464	38713.9	0.00142541	121.488	0.000756314	65.9839	0.0021335	181.159
261.597	28.218	106602	38821.8	0.00142288	121.846	0.000754931	66.1685	0.00212817	181.694
263.4	28.4112	106759	38944.6	0.00142041	122.256	0.000753584	66.3795	0.00212298	182.307
258.716	27.9097	106822	38993	0.00141979	122.419	0.000753025	66.4634	0.00212161	182.55
261.744	28.234	106889	39045.6	0.0014174	122.595	0.000751722	66.5535	0.00211659	182.813
264.681	28.5486	107047	39168.7	0.00141509	123.005	0.00075046	66.7624	0.00211174	183.424
267.096	28.8072	107187	39278.3	0.00141286	123.364	0.00074924	66.9492	0.00210705	183.959
268.558	28.9639	107317	39379.9	0.0014107	123.69	0.000748064	67.118	0.00210254	184.445
269.015	29.0129	107445	39480.3	0.00140863	124.002	0.000746934	67.28	0.00209821	184.91
268.753	28.9848	107580	39586.2	0.00140664	124.32	0.000745852	67.4457	0.00209407	185.384
267.853	28.8884	107729	39703.7	0.00140474	124.657	0.00074482	67.6194	0.00209012	185.886
267.019	28.7993	107856	39803.1	0.00140426	124.938	0.000744332	67.7641	0.00208898	186.304
265.122	28.5961	107857	39804.5	0.00140247	124.941	0.000743364	67.7665	0.00208528	186.309
262.901	28.3583	108026	39937.5	0.00140079	125.276	0.00074245	67.9387	0.0020818	186.807
259.454	27.9891	108177	40056.5	0.00139919	125.556	0.000741588	68.0828	0.00207852	187.223
254.61	27.4703	108314	40164.8	0.00139768	125.795	0.000740773	68.206	0.0020754	187.577
249.722	26.9467	108442	40266.5	0.00139626	126.003	0.000740004	68.3136	0.00207245	187.887
246.142	26.5633	108568	40366.6	0.00139492	126.195	0.000739278	68.4121	0.00206965	188.171
245.224	26.465	108697	40469.8	0.00139365	126.381	0.000738594	68.5078	0.002067	188.446
247.903	26.752	108835	40580.2	0.00139246	126.569	0.000737951	68.6039	0.00206449	188.725
253.277	27.3275	108985	40700.4	0.00139134	126.766	0.000737346	68.7045	0.00206213	189.017
259.942	28.0415	109149	40832.5	0.00139028	126.978	0.000736779	68.8124	0.00205991	189.33
260.112	28.0599	109177	40854.6	0.00139011	127.014	0.00073645	68.8313	0.00205928	189.383
267.048	28.8028	109274	40932.9	0.00138916	127.14	0.000735938	68.8955	0.00205725	189.571
272.145	29.3488	109431	41059.2	0.00138828	127.349	0.00073546	69.0016	0.00205534	189.879
275.76	29.736	109575	41175.7	0.00138746	127.549	0.000735016	69.1036	0.00205356	190.175
278.939	30.0764	109708	41284.4	0.0013867	127.745	0.000734604	69.2033	0.0020519	190.464
281.149	30.3132	109835	41387.4	0.00138599	127.941	0.000734221	69.3033	0.00205035	190.755
281.857	30.389	109958	41487.7	0.00138534	128.145	0.000733867	69.4066	0.00204891	191.056
280.531	30.247	110081	41588.3	0.00138474	128.362	0.00073354	69.5172	0.00204758	191.378
275.66	29.7253	110209	41692.8	0.00138418	128.603	0.000733238	69.6396	0.00204634	191.734
267.599	28.862	110345	41804.6	0.00138367	128.876	0.00073296	69.7779	0.00204519	192.137
258.615	27.8997	110492	41925.9	0.00138321	129.187	0.000732704	69.9375	0.00204413	192.599
250.972	27.0812	110653	42058.6	0.00138278	129.543	0.000732469	70.1193	0.00204316	193.127
248.881	26.8574	110676	42077.3	0.00138305	129.594	0.000732374	70.1459	0.00204327	193.201
245.356	26.4798	110775	42159	0.0013827	129.821	0.00073218	70.2612	0.00204245	193.538
246.192	26.5694	110928	42284.9	0.00138239	130.178	0.000732004	70.4432	0.0020417	194.066
250.025	26.98	111069	42401.5	0.00138211	130.512	0.000731844	70.6138	0.00204101	194.562
255.382	27.5538	111201	42511.2	0.00138186	130.827	0.000731697	70.775	0.00204039	195.028
260.791	28.1332	111327	42615.8	0.00138163	131.126	0.000731564	70.9279	0.00203983	195.47
264.78	28.5605	111449	42717.2	0.00138142	131.411	0.000731441	71.0742	0.00203932	195.893
267.39	28.84	111569	42817.3	0.00138124	131.687	0.000731328	71.2156	0.00203886	196.302
269.601	29.0769	111690	42917.9	0.00138107	131.959	0.000731223	71.3552	0.00203844	196.704
271.353	29.2645	111814	43020.9	0.00138092	132.23	0.000731124	71.4952	0.00203805	197.105
272.585	29.3965	111941	43127.6	0.00138078	132.503	0.000731029	71.6366	0.00203771	197.51
273.234	29.4661	112075	43239.2	0.00138064	132.783	0.000730938	71.7801	0.00203738	197.923
273.041	29.4454	112214	43356.1	0.00138052	133.07	0.000730847	71.9273	0.00203708	198.348
272.046	29.3388	112360	43478.6	0.00138039	133.368	0.000730757	72.0793	0.0020368	198.788
270.64	29.1883	112512	43606.5	0.00138027	133.677	0.000730664	72.237	0.00203653	199.245
269.215	29.0357	112671	43739.9	0.00138014	134.001	0.000730568	72.4022	0.00203626	199.724
268.164	28.9231	112835	43878.5	0.00138001	134.341	0.000730467	72.5773	0.002036	200.227
267.751	28.8791	112839	43881.1	0.00138095	134.347	0.000730737	72.5812	0.00203726	200.236
267.408	28.8424	112954	43978.6	0.00138085	134.583	0.00073065	72.7011	0.00203706	200.584
267.305	28.8314	113113	44112.5	0.00138073	134.914	0.000730555	72.8701	0.00203685	201.075
267.283	28.8291	113266	44241.8	0.0013806	135.244	0.000730449	73.0378	0.00203663	201.562
267.186	28.8187	113414	44367	0.00138046	135.573	0.000730331	73.2047	0.00203638	202.049
266.856	28.7833	113558	44488.9	0.00138029	135.902	0.0007302	73.3717	0.00203612	202.536
266.001	28.6918	113698	44607.6	0.0013801	136.232	0.000730053	73.5397	0.00203582	203.024
264.727	28.5554	113835	44723.4	0.00137988	136.561	0.000729889	73.7068	0.00203548	203.511
263.471	28.4208	113968	44836.6	0.00137964	136.889	0.000729707	73.8738	0.0020351	203.996
262.67	28.3351	114099	44947.6	0.00137936	137.214	0.000729504	74.0395	0.00203468	204.478
262.762	28.345	114228	45057.1	0.00137904	137.536	0.000729279	74.2033	0.00203421	204.954
264.211	28.5001	114355	45165.3	0.00137869	137.853	0.000729031	74.365	0.00203368	205.424
266.723	28.7693	114482	45272.5	0.0013783	138.165	0.000728758	74.5234	0.00203308	205.886
269.606	29.0781	114606	45378.6	0.00137786	138.469	0.000728457	74.6782	0.00203242	206.335
272.164	29.3521	114729	45483.4	0.00137738	138.762	0.000728129	74.8276	0.00203169	206.769
273.703	29.517	114851	45586.9	0.00137685	139.044	0.00072777	74.971	0.00203088	207.187
273.902	29.5384	114971	45689.3	0.00137626	139.315	0.000727379	75.1092	0.00202999	207.587
273.225	29.466	115090	45790.9	0.00137562	139.575	0.000726954	75.2423	0.00202901	207.973
272.152	29.3511	115209	45891.9	0.00137492	139.827	0.000726495	75.3698	0.00202794	208.345
271.164	29.2454	115326	45992.4	0.00137416	140.07	0.000725998	75.4941	0.00202677	208.704
270.743	29.2004	115444	46092.6	0.00137334	140.306	0.000725464	75.6144	0.00202549	209.053
271.161	29.2452	115560	46192.6	0.00137245	140.536	0.000724889	75.7316	0.00202411	209.393
272.098	29.3456	115677	46292.6	0.0013715	140.76	0.000724277	75.846	0.00202264	209.724
273.143	29.4577	115794	46392.7	0.00137051	140.981	0.000723635	75.9582	0.00202111	210.05
273.89	29.5377	115911	46492.9	0.00136947	141.197	0.000722963	76.0688	0.00201954	210.369
273.928	29.5419	116028	46593.2	0.0013684	141.409	0.000722263	76.177	0.00201791	210.683
272.819	29.4232	116144	46693.7	0.00136729	141.617	0.000721535	76.283	0.00201623	210.99
270.836	29.2109	116262	46794.5	0.00136614	141.82	0.000720781	76.3866	0.0020145	211.289
268.637	28.9754	116379	46895.4	0.00136495	142.017	0.000720002	76.4872	0.00201273	211.58
266.879	28.7872	116496	46996.6	0.00136373	142.207	0.000719198	76.5832	0.00201092	211.86
266.219	28.7166	116614	47098	0.00136248	142.388	0.000718372	76.675	0.00200907	212.126
267.321	28.8347	116731	47199.5	0.00136119	142.559	0.000717524	76.7616	0.00200718	212.379
269.747	29.0947	116849	47301	0.00135988	142.72	0.000716655	76.8427	0.00200526	212.616
272.502	29.3898	116966	47402.4	0.00135854	142.87	0.000715767	76.918	0.0020033	212.837
274.59	29.6135	117083	47503.5	0.00135717	143.009	0.00071486	76.9876	0.00200131	213.04
275.016	29.6592	117199	47604.5	0.00135577	143.136	0.000713936	77.0516	0.00199929	213.228
272.865	29.4289	117315	47705.2	0.00135436	143.254	0.000712996	77.1105	0.00199724	213.4
268.799	28.9935	117431	47805.6	0.00135292	143.363	0.00071204	77.1649	0.00199517	213.559
264.193	28.5002	117546	47905.9	0.00135146	143.464	0.000711071	77.2159	0.00199308	213.708
260.421	28.0962	117660	48006	0.00134999	143.561	0.000710088	77.2638	0.00199097	213.849
258.855	27.9287	117775	48106	0.00134849	143.653	0.000709094	77.3098	0.00198883	213.984
260.217	28.0746	117889	48206.1	0.00134698	143.744	0.000708089	77.355	0.00198668	214.117
263.59	28.4359	118004	48306.7	0.00134546	143.835	0.000707075	77.4005	0.00198452	214.25
267.894	28.8971	118120	48408.1	0.00134393	143.93	0.000706052	77.4471	0.00198235	214.388
272.051	29.3424	118237	48510.8	0.00134238	144.028	0.000705022	77.4962	0.00198016	214.532
274.982	29.6564	118356	48615.1	0.00134082	144.133	0.000703985	77.5482	0.00197797	214.686
276.644	29.8345	118476	48721.1	0.00133926	144.245	0.000702944	77.6035	0.00197577	214.849
277.756	29.9537	118598	48828.9	0.00133769	144.363	0.000701898	77.6625	0.00197357	215.023
278.383	30.0209	118723	48938.6	0.00133612	144.489	0.00070085	77.7257	0.00197137	215.208
278.588	30.0429	118850	49050.8	0.00133454	144.622	0.0006998	77.7924	0.00196917	215.403
278.435	30.0266	118980	49165.7	0.00133297	144.762	0.000698749	77.8623	0.00196697	215.608
277.594	29.9367	119113	49283.8	0.00133139	144.907	0.000697698	77.9352	0.00196478	215.822
276.023	29.7685	119251	49405.4	0.00132981	145.059	0.00069665	78.0112	0.0019626	216.045
274.217	29.5751	119393	49531.3	0.00132824	145.216	0.000695604	78.09	0.00196042	216.276
272.67	29.4095	119540	49661.9	0.00132667	145.378	0.000694562	78.1712	0.00195826	216.514
271.877	29.3246	119693	49797.8	0.00132511	145.545	0.000693524	78.2551	0.00195611	216.761
272.041	29.342	119743	49842.9	0.00132361	145.595	0.000692834	78.2804	0.00195388	216.834
272.273	29.367	119805	49897.9	0.00132207	145.656	0.000691807	78.3106	0.00195177	216.923
273.22	29.4684	119957	50033.5	0.00132054	145.803	0.000690786	78.3839	0.00194967	217.14
274.49	29.6045	120103	50163.6	0.00131902	145.946	0.000689775	78.4549	0.0019476	217.349
275.694	29.7336	120243	50288.7	0.00131751	146.085	0.000688773	78.5247	0.00194555	217.553
276.443	29.8139	120378	50409.4	0.00131602	146.223	0.000687781	78.5942	0.00194353	217.757
276.646	29.8358	120509	50526.3	0.00131455	146.364	0.000686802	78.6646	0.00194153	217.964
276.564	29.827	120635	50639.6	0.00131309	146.509	0.000685836	78.7372	0.00193957	218.178
276.331	29.8022	120758	50749.5	0.00131165	146.66	0.000684883	78.8132	0.00193763	218.4
276.083	29.7757	120877	50856.4	0.00131023	146.818	0.000683946	78.8932	0.00193573	218.634
275.955	29.7621	120993	50960.7	0.00130884	146.985	0.000683025	78.9777	0.00193386	218.881
275.977	29.7646	121107	51063.2	0.00130747	147.163	0.000682122	79.0673	0.00193204	219.144
276.059	29.7734	121220	51164.9	0.00130612	147.353	0.000681237	79.1628	0.00193025	219.425
276.156	29.7839	121332	51265.8	0.0013048	147.555	0.000680372	79.2647	0.0019285	219.724
276.225	29.7914	121444	51366.1	0.00130351	147.769	0.000679528	79.3728	0.0019268	220.04
276.223	29.7912	121555	51466.1	0.00130225	147.992	0.000678705	79.4858	0.00192515	220.371
276.005	29.768	121666	51566.2	0.00130102	148.225	0.000677905	79.603	0.00192354	220.716
275.601	29.7248	121778	51667.1	0.00129983	148.466	0.00067713	79.7246	0.00192199	221.073
275.226	29.6847	121892	51769.8	0.00129867	148.716	0.000676379	79.8508	0.00192048	221.443
275.097	29.671	122009	51875.4	0.00129754	148.975	0.000675655	79.9816	0.00191904	221.827
275.43	29.7067	122130	51984.9	0.00129646	149.243	0.000674959	80.1175	0.00191765	222.224
276.647	29.8371	122257	52099.3	0.00129541	149.519	0.00067429	80.2578	0.00191631	222.634
278.603	30.0468	122390	52219.6	0.0012944	149.805	0.000673652	80.4033	0.00191504	223.057
280.666	30.2678	122530	52346.6	0.00129343	150.099	0.000673039	80.5529	0.00191384	223.494
282.203	30.4324	122679	52481.2	0.00129249	150.404	0.000672445	80.7064	0.0019127	223.945
281.734	30.382	122713	52511.6	0.00129135	150.47	0.000671907	80.7404	0.00191096	224.043
281.818	30.391	122790	52581.4	0.00129046	150.618	0.000671343	80.8147	0.0019099	224.262
280.523	30.2524	122935	52713.4	0.00128959	150.889	0.000670798	80.9509	0.00190891	224.664
278.176	30.0011	123073	52838	0.00128875	151.137	0.000670272	81.0757	0.00190798	225.032
275.436	29.7078	123202	52955.5	0.00128794	151.365	0.000669764	81.1903	0.0019071	225.369
272.964	29.443	123325	53066.7	0.00128715	151.574	0.000669273	81.2951	0.00190628	225.679
271.417	29.2775	123441	53172.8	0.00128638	151.77	0.0006688	81.393	0.00190552	225.969
270.91	29.2232	123554	53275.2	0.00128564	151.955	0.000668343	81.4861	0.0019048	226.245
271.001	29.233	123664	53375.7	0.00128493	152.135	0.000667902	81.5761	0.00190413	226.51
271.523	29.289	123774	53475.7	0.00128423	152.311	0.000667476	81.665	0.0019035	226.772
272.307	29.3731	123885	53577.2	0.00128355	152.489	0.000667065	81.754	0.00190292	227.035
273.185	29.4672	123999	53681.4	0.0012829	152.669	0.000666667	81.8446	0.00190238	227.302
274.335	29.5904	124117	53789.1	0.00128226	152.854	0.000666284	81.9379	0.00190187	227.577
275.868	29.7547	124240	53901.3	0.00128165	153.045	0.000665913	82.0341	0.00190141	227.86
277.519	29.9316	124368	54018.4	0.00128104	153.243	0.000665555	82.1332	0.00190097	228.154
279.02	30.0924	124502	54141.6	0.00128046	153.451	0.000665209	82.2368	0.00190057	228.463
280.104	30.2086	124644	54271.8	0.00127989	153.669	0.000664874	82.3452	0.00190019	228.786
279.651	30.1599	124741	54361.3	0.00127919	153.811	0.000664583	82.4163	0.00189889	228.998
280.684	30.2705	124753	54372	0.00127866	153.828	0.000664279	82.425	0.00189857	229.023
281.694	30.3789	124902	54508.7	0.00127816	154.043	0.000663984	82.5313	0.00189828	229.342
282.501	30.4653	125042	54638.3	0.00127766	154.245	0.0006637	82.6318	0.00189801	229.642
282.921	30.5104	125176	54761.2	0.00127718	154.434	0.000663425	82.7258	0.00189776	229.923
282.772	30.4945	125302	54877.6	0.00127671	154.612	0.000663158	82.8142	0.00189753	230.187
281.73	30.3829	125422	54988.5	0.00127625	154.78	0.000662899	82.8979	0.00189731	230.437
279.915	30.1886	125538	55095.2	0.0012758	154.939	0.000662648	82.9773	0.0018971	230.674
277.815	29.9638	125650	55198.5	0.00127536	155.091	0.000662404	83.0528	0.0018969	230.899
275.918	29.7606	125759	55299.4	0.00127493	155.236	0.000662166	83.125	0.0018967	231.116
274.71	29.6313	125867	55399.4	0.0012745	155.377	0.000661933	83.1948	0.00189652	231.325
274.435	29.602	125976	55500.4	0.00127408	155.515	0.000661705	83.2632	0.00189633	231.531
274.768	29.6377	126088	55604.1	0.00127366	155.652	0.000661482	83.3309	0.00189614	231.735
275.345	29.6996	126205	55712.1	0.00127325	155.788	0.000661263	83.3977	0.00189595	231.936
275.799	29.7483	126329	55826.4	0.00127284	155.921	0.000661047	83.4633	0.00189575	232.136
275.767	29.7449	126461	55949.3	0.00127243	156.052	0.000660833	83.5279	0.00189555	232.331
274.777	29.6389	126606	56083.1	0.00127202	156.179	0.000660622	83.5897	0.00189534	232.52
275.011	29.6638	126618	56094.6	0.00127185	156.189	0.000660652	83.5952	0.00189457	232.535
271.995	29.3409	126714	56183.5	0.00127147	156.257	0.000660461	83.6275	0.00189438	232.636
268.859	29.005	126850	56308.9	0.0012711	156.333	0.00066027	83.6634	0.00189417	232.749
266.661	28.7696	126974	56424.5	0.00127072	156.384	0.00066008	83.6871	0.00189394	232.826
266.458	28.7479	127090	56532.2	0.00127034	156.413	0.000659888	83.6997	0.00189369	232.87
269.262	29.0484	127200	56634.6	0.00126995	156.423	0.000659695	83.7026	0.00189342	232.885
274.368	29.5954	127308	56734.7	0.00126956	156.416	0.0006595	83.6968	0.00189312	232.874
280.259	30.2264	127416	56835.5	0.00126916	156.393	0.000659302	83.683	0.0018928	232.84
285.416	30.7788	127528	56939.8	0.00126876	156.354	0.000659101	83.661	0.00189244	232.783
288.321	31.0901	127647	57050.6	0.00126835	156.298	0.000658896	83.6304	0.00189205	232.7
288.465	31.1056	127775	57170.4	0.00126792	156.226	0.000658687	83.5909	0.00189163	232.593
286.86	30.9337	127915	57301	0.00126749	156.136	0.000658472	83.5426	0.00189116	232.461
287.271	30.9775	127956	57339.4	0.00126763	156.106	0.000658688	83.5264	0.00189071	232.415
285.256	30.7617	128022	57401.4	0.00126721	156.053	0.00065848	83.4981	0.00189023	232.337
282.877	30.507	128159	57529.3	0.00126678	155.942	0.000658266	83.4387	0.00188971	232.173
280.799	30.2845	128283	57646.6	0.00126633	155.843	0.000658043	83.386	0.00188914	232.026
278.469	30.035	128399	57755.4	0.00126587	155.758	0.000657812	83.3403	0.00188852	231.9
275.442	29.7109	128508	57858.3	0.00126539	155.688	0.000657572	83.3022	0.00188785	231.796
272.551	29.4012	128614	57958.5	0.0012649	155.633	0.000657322	83.272	0.00188712	231.714
270.623	29.1948	128721	58059.1	0.00126438	155.594	0.000657061	83.2502	0.00188634	231.657
270.49	29.1806	128830	58162.8	0.00126385	155.574	0.000656789	83.238	0.0018855	231.628
273.28	29.4795	128945	58271.8	0.0012633	155.577	0.000656505	83.2372	0.0018846	231.632
278.44	30.0323	129067	58386.8	0.00126272	155.607	0.000656208	83.25	0.00188363	231.677
284.277	30.6575	129195	58508.5	0.00126212	155.667	0.000655898	83.2784	0.0018826	231.768
289.096	31.1737	129331	58638	0.00126151	155.763	0.000655579	83.3247	0.00188151	231.911
289.665	31.2344	129413	58716.1	0.00126185	155.806	0.000655901	83.3452	0.00188127	231.975
291.859	31.4694	129437	58738.2	0.00126123	155.823	0.000655583	83.3539	0.00188016	232.001
290.042	31.2749	129578	58872.5	0.0012606	155.96	0.000655261	83.4205	0.00187902	232.205
285.425	30.7804	129709	58997.3	0.00125996	156.114	0.000654937	83.4968	0.00187784	232.434
279.693	30.1666	129830	59113.2	0.00125931	156.278	0.000654609	83.5788	0.00187664	232.68
274.536	29.6142	129943	59221.3	0.00125865	156.449	0.000654278	83.6635	0.0018754	232.934
271.64	29.3041	130051	59323.8	0.00125798	156.623	0.000653945	83.75	0.00187413	233.192
271.681	29.3085	130156	59423.9	0.00125731	156.799	0.000653609	83.838	0.00187284	233.455
273.534	29.5071	130262	59524.9	0.00125662	156.98	0.000653269	83.928	0.00187151	233.725
276.186	29.7912	130372	59630.2	0.00125593	157.167	0.000652928	84.021	0.00187015	234.003
278.622	30.0522	130490	59743	0.00125522	157.36	0.000652583	84.1174	0.00186877	234.291
279.829	30.1814	130619	59866.5	0.00125451	157.559	0.000652237	84.2171	0.00186736	234.587
281.294	30.3381	130705	59948.8	0.00125488	157.694	0.000652543	84.2852	0.00186717	234.788
280.838	30.2893	130724	59967	0.00125416	157.722	0.000652189	84.2994	0.00186573	234.83
279.221	30.1163	130861	60098.3	0.00125343	157.905	0.000651831	84.3903	0.00186427	235.101
277.192	29.899	130984	60216.4	0.00125269	158.049	0.000651471	84.4622	0.00186278	235.316
275.496	29.7174	131096	60323.9	0.00125195	158.162	0.000651108	84.5178	0.00186126	235.483
274.88	29.6515	131202	60425.2	0.0012512	158.25	0.000650743	84.5607	0.00185972	235.613
275.661	29.7351	131306	60525.6	0.00125045	158.319	0.000650375	84.5942	0.00185816	235.716
277.34	29.915	131415	60630.8	0.00124969	158.375	0.000650005	84.6207	0.00185657	235.799
279.443	30.1404	131535	60746.4	0.00124892	158.419	0.000649633	84.6413	0.00185496	235.864
281.497	30.3604	131670	60875.6	0.00124815	158.454	0.000649259	84.6566	0.00185333	235.915
281.609	30.3721	131700	60904.6	0.00124846	158.466	0.000649496	84.6625	0.00185311	235.933
283.036	30.525	131774	60976.3	0.00124768	158.489	0.000649111	84.6727	0.00185145	235.966
284.033	30.6318	131903	61100.3	0.00124689	158.52	0.000648723	84.686	0.00184977	236.011
284.899	30.7247	132019	61213	0.0012461	158.544	0.000648333	84.6963	0.00184806	236.046
285.584	30.7981	132127	61317.3	0.0012453	158.566	0.000647941	84.7057	0.00184634	236.078
286.035	30.8465	132231	61417.6	0.0012445	158.59	0.000647548	84.7162	0.0018446	236.113
286.201	30.8643	132335	61518.8	0.0012437	158.62	0.000647152	84.7295	0.00184284	236.156
285.861	30.8279	132445	61625.4	0.00124289	158.659	0.000646756	84.7476	0.00184106	236.214
285.05	30.7412	132565	61740.7	0.00124209	158.712	0.000646358	84.7725	0.00183927	236.291
284.099	30.6393	132696	61867.7	0.00124128	158.783	0.000645958	84.8064	0.00183745	236.395
283.604	30.5861	132749	61919.9	0.00124149	158.81	0.000646101	84.8193	0.00183716	236.434
282.716	30.491	132799	61968.3	0.00124067	158.839	0.00064569	84.8334	0.00183533	236.477
282.535	30.4717	132931	62095.8	0.00123985	158.928	0.000645278	84.8762	0.00183348	236.608
283.393	30.5636	133050	62211.1	0.00123902	159.019	0.000644865	84.9208	0.00183161	236.742
285.009	30.7368	133159	62317.2	0.0012382	159.113	0.000644451	84.9667	0.00182973	236.88
286.886	30.9378	133263	62418.2	0.00123738	159.211	0.000644037	85.0149	0.00182783	237.024
288.526	31.1135	133366	62518.4	0.00123656	159.318	0.000643623	85.0673	0.00182593	237.181
289.431	31.2106	133473	62622.5	0.00123574	159.437	0.000643209	85.1264	0.00182401	237.357
289.375	31.2046	133589	62735.4	0.00123492	159.576	0.000642794	85.1951	0.00182208	237.562
288.689	31.1312	133720	62862.3	0.00123411	159.742	0.00064238	85.2771	0.00182013	237.805
289.534	31.2215	133757	62897.9	0.00123421	159.786	0.000642424	85.2996	0.00181976	237.871
287.861	31.0423	133824	62963.2	0.00123338	159.874	0.000642	85.3429	0.0018178	238
286.29	30.8741	133949	63085	0.00123256	160.048	0.000641577	85.4288	0.00181583	238.256
285.338	30.7722	134060	63193.5	0.00123175	160.211	0.000641155	85.5099	0.00181385	238.496
285.092	30.7459	134164	63294.6	0.00123094	160.368	0.000640733	85.5889	0.00181187	238.728
285.208	30.7583	134267	63395.3	0.00123013	160.53	0.000640314	85.67	0.00180988	238.966
285.554	30.7955	134377	63502.4	0.00122933	160.704	0.000639896	85.7579	0.00180788	239.223
286.002	30.8436	134500	63621.5	0.00122853	160.899	0.000639479	85.8559	0.00180587	239.509
285.591	30.7993	134580	63700.1	0.00122855	161.034	0.000639455	85.924	0.00180542	239.708
286.147	30.8589	134603	63722.4	0.00122775	161.072	0.000639033	85.9433	0.00180341	239.764
286.56	30.9032	134735	63850.9	0.00122696	161.288	0.000638613	86.0508	0.00180139	240.081
286.949	30.945	134851	63964.5	0.00122617	161.472	0.000638196	86.1432	0.00179937	240.353
287.448	30.9985	134957	64067.7	0.0012254	161.632	0.000637782	86.2232	0.00179734	240.588
288.191	31.0781	135060	64167.8	0.00122463	161.778	0.000637371	86.2962	0.00179531	240.801
289.31	31.1981	135167	64272.9	0.00122387	161.917	0.000636963	86.3663	0.00179329	241.005
291.214	31.4022	135288	64390.5	0.00122312	162.057	0.000636559	86.4361	0.00179126	241.209
291.591	31.4424	135369	64469.7	0.00122307	162.159	0.000636487	86.4867	0.00179075	241.358
294.058	31.7068	135391	64491.6	0.00122233	162.183	0.000636083	86.4991	0.00178871	241.393
296.607	31.98	135521	64618.4	0.0012216	162.306	0.000635683	86.5589	0.00178669	241.571
298.681	32.2022	135634	64728.9	0.00122088	162.393	0.000635288	86.6019	0.00178466	241.697
299.721	32.3138	135737	64830.1	0.00122016	162.457	0.000634895	86.6327	0.00178261	241.788
299.48	32.2881	135841	64931.4	0.00121944	162.504	0.000634499	86.6552	0.00178051	241.854
298.329	32.1649	135954	65042.5	0.00121873	162.54	0.000634099	86.6715	0.00177836	241.902
296.64	31.9843	136085	65170.5	0.00121801	162.564	0.000633698	86.6816	0.00177617	241.933
297.706	32.0982	136099	65184.8	0.00121792	162.567	0.000633604	86.6833	0.00177561	241.937
296.266	31.9441	136188	65271.8	0.00121719	162.576	0.0006332	86.6862	0.00177337	241.946
294.804	31.7876	136304	65386.3	0.00121647	162.577	0.000632793	86.6845	0.00177109	241.942
292.879	31.5817	136408	65489.1	0.00121574	162.569	0.000632385	86.6789	0.00176877	241.925
290.339	31.3097	136510	65589.4	0.00121502	162.556	0.000631975	86.6704	0.00176641	241.9
287.841	31.0423	136619	65696.5	0.0012143	162.537	0.000631565	86.6593	0.00176402	241.868
286.045	30.8501	136742	65818.2	0.00121357	162.515	0.000631153	86.6457	0.00176159	241.828
286.676	30.9175	136790	65865.6	0.00121344	162.506	0.000631058	86.6405	0.00176102	241.812
286.06	30.8516	136844	65919.4	0.00121271	162.495	0.000630647	86.6342	0.00175857	241.793
287.707	31.0282	136965	66039.6	0.00121199	162.473	0.000630235	86.6206	0.00175609	241.753
291.103	31.3921	137071	66145	0.00121126	162.456	0.000629823	86.6103	0.00175358	241.722
295.102	31.8205	137172	66245	0.00121053	162.445	0.000629411	86.6032	0.00175104	241.7
298.554	32.1904	137278	66350.7	0.00120981	162.442	0.000628999	86.5997	0.00174849	241.689
300.312	32.3788	137399	66471.8	0.00120909	162.449	0.000628587	86.6016	0.00174592	241.693
300.668	32.4168	137445	66517.4	0.00120892	162.451	0.000628501	86.6018	0.00174535	241.692
299.923	32.3371	137501	66573.1	0.0012082	162.459	0.000628092	86.6051	0.00174277	241.701
297.592	32.0876	137620	66692.5	0.00120748	162.492	0.000627684	86.6199	0.00174017	241.743
294.603	31.7675	137725	66797.4	0.00120675	162.537	0.000627277	86.6411	0.00173756	241.803
291.883	31.4764	137825	66897.4	0.00120603	162.597	0.000626871	86.6698	0.00173493	241.885
290.36	31.3133	137931	67003.9	0.00120532	162.68	0.000626466	86.7104	0.0017323	242.001
290.323	31.3095	138053	67126.7	0.0012046	162.801	0.000626062	86.7696	0.00172967	242.172
289.918	31.266	138086	67160.5	0.00120441	162.832	0.00062599	86.785	0.00172911	242.215
290.785	31.3589	138154	67228.2	0.00120369	162.906	0.00062559	86.8216	0.00172648	242.321
292.087	31.4985	138270	67345.3	0.00120298	163.058	0.000625193	86.897	0.00172384	242.538
293.374	31.6365	138373	67449.3	0.00120227	163.214	0.000624797	86.9742	0.0017212	242.761
294.198	31.7249	138472	67549.3	0.00120157	163.383	0.000624402	87.0586	0.00171857	243.005
294.457	31.7527	138577	67655.2	0.00120087	163.58	0.00062401	87.1573	0.00171594	243.29
294.452	31.7522	138696	67775.1	0.00120017	163.823	0.000623619	87.2784	0.00171331	243.641
294.352	31.7415	138753	67832.2	0.00119994	163.929	0.000623562	87.3317	0.00171276	243.794
293.89	31.6921	138797	67876.4	0.00119925	164.016	0.000623177	87.3752	0.00171015	243.92
293.522	31.6528	138918	67998.5	0.00119856	164.268	0.000622793	87.501	0.00170755	244.283
293.485	31.6489	139023	68105.2	0.00119787	164.493	0.000622412	87.6143	0.00170497	244.61
293.895	31.6929	139122	68205.3	0.00119718	164.707	0.000622034	87.7222	0.00170239	244.919
294.595	31.768	139226	68310.3	0.00119651	164.931	0.000621658	87.8343	0.00169984	245.241
295.41	31.8554	139346	68431.1	0.00119583	165.183	0.000621284	87.9607	0.0016973	245.605
294.686	31.7777	139385	68471	0.00119558	165.259	0.000621237	87.9991	0.00169675	245.714
295.713	31.8878	139446	68532.8	0.00119491	165.373	0.000620869	88.0565	0.00169424	245.879
296.441	31.9659	139561	68649.1	0.00119424	165.58	0.000620502	88.1597	0.00169175	246.175
296.889	32.014	139662	68751.5	0.00119358	165.752	0.000620139	88.246	0.00168928	246.421
297.226	32.0502	139762	68852.7	0.00119293	165.911	0.000619778	88.3255	0.00168684	246.648
297.424	32.0714	139874	68966.2	0.00119228	166.077	0.000619419	88.4079	0.00168442	246.882
297.55	32.0848	139944	69037.2	0.00119201	166.173	0.000619374	88.4558	0.00168386	247.018
297.682	32.0991	139974	69068	0.00119137	166.212	0.00061902	88.4752	0.00168148	247.072
297.504	32.0801	140094	69189.3	0.00119073	166.353	0.000618668	88.545	0.00167912	247.27
296.659	31.9897	140196	69293.4	0.0011901	166.466	0.000618319	88.6008	0.00167681	247.427
295.199	31.8334	140295	69394	0.00118948	166.567	0.000617973	88.6506	0.00167452	247.566
293.656	31.6683	140405	69506.7	0.00118886	166.671	0.000617629	88.7017	0.00167228	247.708
292.767	31.573	140472	69574.6	0.00118857	166.734	0.000617578	88.7331	0.00167168	247.795
291.474	31.4345	140506	69608.8	0.00118795	166.765	0.000617237	88.7481	0.00166947	247.837
291.425	31.4293	140623	69728.8	0.00118735	166.867	0.000616898	88.798	0.0016673	247.975
293.222	31.6219	140724	69832.1	0.00118676	166.951	0.000616562	88.8394	0.00166518	248.089
296.42	31.9644	140823	69933.2	0.00118617	167.031	0.000616228	88.8781	0.0016631	248.196
300.115	32.3603	140935	70047.8	0.00118559	167.116	0.000615897	88.9198	0.00166106	248.31
300.9	32.4443	140990	70105	0.00118528	167.165	0.000615831	88.9436	0.0016604	248.375
304.617	32.8425	141034	70150	0.0011847	167.201	0.0006155	88.9617	0.00165841	248.425
306.837	33.0803	141148	70267	0.00118414	167.293	0.000615172	89.0061	0.00165646	248.547
307.208	33.12	141247	70368.7	0.00118359	167.367	0.000614846	89.0424	0.00165457	248.646
306.406	33.0341	141347	70471.4	0.00118304	167.436	0.000614522	89.0756	0.00165273	248.735
304.961	32.8794	141463	70591.3	0.0011825	167.508	0.0006142	89.1101	0.00165094	248.828
304.532	32.8333	141491	70620	0.00118218	167.529	0.000614108	89.1208	0.00165021	248.856
302.69	32.636	141563	70693.7	0.00118165	167.579	0.000613784	89.1452	0.00164846	248.922
301.366	32.4943	141669	70803.5	0.00118113	167.647	0.000613463	89.1776	0.00164678	249.009
300.609	32.4131	141766	70903.5	0.00118062	167.701	0.000613144	89.2036	0.00164515	249.077
300.018	32.3498	141871	71012.9	0.00118014	167.752	0.00061283	89.228	0.00164357	249.14
298.169	32.1518	141944	71087.9	0.0011798	167.801	0.000612705	89.2515	0.00164275	249.203
297.907	32.1237	141970	71115.4	0.00117934	167.817	0.000612388	89.2595	0.00164121	249.224
297.742	32.106	142086	71234.8	0.00117889	167.88	0.000612075	89.2896	0.00163971	249.303
297.577	32.0884	142184	71336.7	0.00117846	167.929	0.000611764	89.313	0.00163827	249.362
297.495	32.0797	142283	71440.2	0.00117806	167.975	0.000611457	89.3346	0.00163687	249.417
297.562	32.0868	142402	71563.9	0.00117767	168.025	0.000611153	89.3583	0.00163552	249.476
297.853	32.1179	142411	71572.8	0.00117731	168.03	0.000610978	89.3613	0.00163454	249.483
298.587	32.1965	142501	71666.5	0.00117693	168.087	0.000610667	89.3885	0.0016332	249.556
299.115	32.2531	142602	71772.4	0.00117657	168.15	0.000610359	89.4187	0.0016319	249.635
299.199	32.2621	142699	71872.9	0.00117623	168.207	0.000610052	89.4466	0.00163063	249.708
298.652	32.2035	142809	71987.5	0.00117589	168.271	0.000609748	89.4771	0.00162941	249.787
300.083	32.3567	142855	72036.1	0.00117553	168.309	0.000609522	89.4959	0.00162828	249.837
298.93	32.2332	142907	72090	0.0011752	168.35	0.000609209	89.5158	0.00162705	249.891
297.508	32.0809	143015	72203.1	0.00117489	168.43	0.000608897	89.5547	0.00162585	249.995
296.169	31.9375	143111	72303.3	0.00117459	168.496	0.000608586	89.5864	0.00162469	250.079
295.264	31.8406	143214	72411.3	0.0011743	168.558	0.000608277	89.6165	0.00162355	250.158
295.651	31.8819	143288	72489.2	0.00117392	168.619	0.000607998	89.6462	0.00162226	250.238
294.938	31.8055	143312	72514.1	0.00117364	168.636	0.000607678	89.6545	0.00162111	250.259
294.217	31.7284	143426	72633.1	0.00117337	168.702	0.00060736	89.6857	0.00161999	250.341
293.784	31.682	143522	72734.6	0.0011731	168.744	0.000607042	89.7053	0.00161889	250.39
293.936	31.6983	143622	72839	0.00117284	168.771	0.000606725	89.7172	0.00161782	250.416
293.42	31.6429	143717	72939.1	0.00117244	168.81	0.000606393	89.7356	0.00161637	250.461
294.422	31.7503	143720	72941.8	0.00117219	168.811	0.000606065	89.7362	0.00161528	250.461
297.239	32.052	143838	73066.6	0.00117194	168.815	0.000605738	89.7358	0.00161421	250.45
301.64	32.5234	143937	73170.1	0.00117169	168.801	0.000605412	89.7266	0.00161315	250.415
306.332	33.026	144034	73272.3	0.00117145	168.77	0.000605087	89.709	0.00161211	250.355
310.022	33.4212	144150	73394.5	0.00117121	168.715	0.000604763	89.6788	0.00161109	250.256
308.855	33.2961	144160	73405	0.0011708	168.711	0.000604368	89.6767	0.00160946	250.249
310.41	33.4627	144247	73497.6	0.00117056	168.663	0.000604033	89.6502	0.00160841	250.164
308.997	33.3113	144346	73602.1	0.00117032	168.597	0.000603698	89.6148	0.00160738	250.052
305.441	32.9305	144443	73704	0.00117008	168.526	0.000603365	89.5767	0.00160636	249.933
300.958	32.4503	144557	73825.5	0.00116984	168.437	0.000603033	89.5292	0.00160535	249.784
301.649	32.5242	144570	73838.7	0.00116942	168.428	0.000602594	89.5244	0.00160359	249.769
298.208	32.1557	144655	73928.6	0.00116918	168.366	0.000602251	89.4907	0.00160256	249.663
295.919	31.9106	144753	74033.4	0.00116893	168.297	0.00060191	89.4532	0.00160153	249.545
294.781	31.7887	144849	74135.2	0.00116868	168.237	0.00060157	89.4207	0.00160052	249.442
294.129	31.7189	144963	74256.6	0.00116843	168.18	0.000601231	89.3889	0.00159951	249.34
295.386	31.8534	144974	74268.6	0.001168	168.174	0.000600756	89.3861	0.00159764	249.33
294.568	31.7658	145060	74359.7	0.00116774	168.146	0.00060041	89.3695	0.00159661	249.274
294.311	31.7383	145158	74464.3	0.00116748	168.131	0.000600064	89.3596	0.00159559	249.237
294.833	31.7942	145253	74566.1	0.00116721	168.137	0.00059972	89.3603	0.00159457	249.23
296.76	32.0006	145367	74687.4	0.00116693	168.169	0.000599378	89.374	0.00159355	249.26
296.033	31.9226	145379	74700.6	0.00116648	168.172	0.000598877	89.3758	0.00159161	249.263
299.553	32.2997	145463	74790.5	0.0011662	168.215	0.000598529	89.3952	0.00159057	249.312
303.51	32.7236	145561	74895.2	0.0011659	168.287	0.000598183	89.4297	0.00158954	249.404
306.828	33.0789	145657	74997.3	0.0011656	168.379	0.00059784	89.4746	0.00158851	249.525
308.43	33.2505	145772	75121.2	0.00116529	168.517	0.000597498	89.5421	0.00158748	249.711
308.728	33.2823	145773	75121.9	0.00116483	168.518	0.000596982	89.5428	0.0015855	249.712
308.238	33.2298	145869	75224.8	0.00116451	168.646	0.000596638	89.6053	0.00158445	249.886
306.111	33.0021	145964	75326.6	0.00116417	168.789	0.000596296	89.6758	0.00158341	250.083
303.198	32.69	146062	75432.4	0.00116383	168.952	0.000595957	89.7564	0.00158236	250.308
303.854	32.7602	146132	75507.1	0.00116336	169.062	0.000595441	89.8104	0.00158039	250.459
301.058	32.4608	146159	75535.9	0.001163	169.107	0.000595101	89.8328	0.00157933	250.521
299.014	32.2419	146266	75651.5	0.00116262	169.299	0.000594765	89.9271	0.00157827	250.787
297.623	32.093	146359	75751.5	0.00116224	169.472	0.000594432	90.0133	0.00157721	251.028
296.345	31.9564	146464	75864.4	0.00116183	169.672	0.000594103	90.1169	0.00157615	251.307
295.842	31.9025	146497	75900.1	0.00116135	169.732	0.00059358	90.1476	0.00157416	251.389
294.055	31.7113	146561	75968.4	0.00116093	169.847	0.000593253	90.2074	0.00157309	251.55
292.732	31.5698	146658	76073.9	0.0011605	170.028	0.000592931	90.3007	0.00157202	251.801
292.181	31.5111	146754	76176.8	0.00116004	170.204	0.000592613	90.3917	0.00157094	252.046
289.986	31.2759	146833	76261.8	0.00115954	170.341	0.000592091	90.462	0.00156895	252.234
290.371	31.3174	146850	76280.8	0.00115908	170.371	0.000591777	90.4777	0.00156788	252.277
291.805	31.4711	146959	76398.3	0.00115859	170.559	0.00059147	90.5746	0.0015668	252.536
293.715	31.676	147051	76498.5	0.00115808	170.719	0.000591168	90.6568	0.00156572	252.757
295.53	31.8706	147155	76610.6	0.00115756	170.897	0.000590871	90.7487	0.00156464	253.003
294.121	31.7196	147190	76649.5	0.00115705	170.956	0.000590356	90.7786	0.00156267	253.083
295.459	31.8632	147250	76714.5	0.00115651	171.053	0.000590068	90.8289	0.00156159	253.217
296.098	31.9319	147348	76821	0.00115594	171.215	0.000589786	90.9122	0.00156051	253.44
296.404	31.9649	147442	76922.9	0.00115535	171.372	0.00058951	90.9926	0.00155943	253.655
297.349	32.066	147533	77021.8	0.00115484	171.514	0.000589009	91.0658	0.00155752	253.85
298.093	32.146	147537	77026.6	0.00115424	171.521	0.000588741	91.0694	0.00155646	253.86
298.784	32.2202	147649	77148.4	0.00115361	171.701	0.000588479	91.1617	0.00155541	254.106
299.471	32.294	147741	77249.2	0.00115297	171.851	0.000588221	91.2385	0.00155437	254.311
300.166	32.3687	147841	77357.9	0.0011523	172.011	0.000587969	91.3207	0.00155334	254.53
302.256	32.5925	147890	77411.9	0.0011518	172.085	0.000587494	91.3588	0.00155151	254.631
301.891	32.5537	147936	77461.8	0.00115112	172.152	0.000587253	91.3934	0.00155051	254.723
301.326	32.4934	148036	77571.2	0.00115043	172.296	0.000587018	91.4668	0.00154952	254.918
300.833	32.4408	148128	77672.1	0.00114972	172.422	0.000586787	91.5312	0.00154854	255.088
299.488	32.2967	148219	77772.4	0.00114923	172.536	0.00058634	91.589	0.00154681	255.24
298.633	32.2054	148223	77776.5	0.00114851	172.54	0.000586122	91.5912	0.00154587	255.245
298.901	32.2344	148334	77898	0.00114778	172.656	0.00058591	91.65	0.00154495	255.398
299.921	32.3438	148425	77998.7	0.00114703	172.742	0.000585703	91.6932	0.00154403	255.509
301.146	32.4752	148525	78108.5	0.00114627	172.824	0.000585501	91.7339	0.00154312	255.612
299.049	32.2506	148567	78155.1	0.0011458	172.852	0.000585095	91.7478	0.00154154	255.647
300.153	32.3691	148620	78212.7	0.00114504	172.881	0.000584907	91.7618	0.00154068	255.68
300.428	32.3988	148717	78319.9	0.00114427	172.924	0.000584724	91.7821	0.00153983	255.727
299.536	32.3036	148809	78422	0.00114349	172.957	0.000584547	91.7968	0.00153899	255.758
298.378	32.1794	148887	78507.4	0.00114303	172.972	0.000584177	91.8028	0.00153753	255.767
297.37	32.0717	148904	78526.4	0.00114225	172.974	0.000584015	91.8035	0.00153675	255.767
296.172	31.9437	149009	78642.4	0.00114146	172.982	0.000583857	91.805	0.00153597	255.76
295.139	31.8332	149099	78742.4	0.00114066	172.986	0.000583704	91.8052	0.0015352	255.751
294.622	31.7782	149203	78858.2	0.00113986	172.992	0.000583555	91.8055	0.00153445	255.741
296.462	31.9752	149224	78881.1	0.00113944	172.99	0.000583236	91.8042	0.00153317	255.735
296.59	31.9891	149297	78962.4	0.00113864	172.988	0.000583103	91.8009	0.00153246	255.718
296.786	32.0104	149390	79065.3	0.00113783	172.989	0.000582974	91.7993	0.00153177	255.704
297.052	32.0391	149485	79171.3	0.00113702	172.997	0.000582848	91.8015	0.00153109	255.7
298.046	32.1455	149540	79233.1	0.00113664	172.997	0.000582571	91.8	0.00152995	255.69
297.723	32.1112	149579	79275.7	0.00113583	173	0.000582461	91.8008	0.00152932	255.688
297.932	32.1338	149677	79385.1	0.00113502	173.019	0.000582355	91.8086	0.0015287	255.699
298.999	32.2484	149768	79486.6	0.00113421	173.047	0.000582252	91.8214	0.00152809	255.725
299.447	32.2963	149845	79573.3	0.00113386	173.065	0.000582017	91.8289	0.0015271	255.737
302.086	32.5792	149862	79591.3	0.00113306	173.07	0.000581929	91.8315	0.00152654	255.742
305.044	32.8963	149965	79706.7	0.00113226	173.117	0.000581844	91.8543	0.00152599	255.795
307.537	33.1635	150054	79806.9	0.00113146	173.169	0.000581762	91.8798	0.00152545	255.856
310.298	33.4592	150145	79908.8	0.00113115	173.214	0.000581568	91.9016	0.0015246	255.906
311.99	33.6407	150148	79911.9	0.00113036	173.215	0.0005815	91.9024	0.00152411	255.908
311.639	33.6033	150255	80031.5	0.00112957	173.29	0.000581434	91.9398	0.00152362	256.001
309.932	33.4208	150344	80131.5	0.00112878	173.362	0.00058137	91.976	0.00152315	256.092
307.531	33.1639	150450	80250.5	0.00112799	173.458	0.000581308	92.0248	0.00152267	256.216
308.586	33.2768	150454	80254.8	0.00112773	173.461	0.000581166	92.0264	0.00152201	256.22
305.884	32.9877	150544	80355.9	0.00112696	173.544	0.000581116	92.0685	0.00152158	256.327
303.848	32.7699	150633	80456	0.00112619	173.634	0.000581068	92.115	0.00152115	256.446
302.575	32.6338	150737	80572.9	0.00112543	173.752	0.000581019	92.1753	0.00152073	256.602
301.374	32.5051	150748	80585	0.00112521	173.763	0.000580916	92.1812	0.0015202	256.618
300.297	32.3901	150831	80677.9	0.00112446	173.861	0.000580879	92.2318	0.00151983	256.749
299.37	32.291	150920	80778.5	0.00112372	173.979	0.000580842	92.2925	0.00151945	256.908
298.467	32.1946	151021	80891.6	0.00112298	174.123	0.000580804	92.3675	0.00151907	257.105
296.204	31.9522	151043	80916.5	0.00112281	174.155	0.000580736	92.3838	0.00151867	257.148
295.285	31.854	151114	80996.5	0.00112209	174.266	0.000580708	92.4417	0.00151833	257.301
294.179	31.7357	151204	81098.4	0.00112137	174.42	0.000580678	92.5216	0.00151799	257.514
292.958	31.6051	151302	81208.2	0.00112066	174.597	0.000580646	92.614	0.00151764	257.76
290.867	31.381	151333	81243.6	0.00112053	174.656	0.000580612	92.6446	0.00151736	257.841
290.004	31.2886	151395	81313.4	0.00111984	174.778	0.000580587	92.7088	0.00151704	258.013
289.352	31.2188	151486	81416.3	0.00111916	174.968	0.00058056	92.8082	0.00151672	258.279
289.038	31.1853	151582	81524.6	0.00111849	175.176	0.000580529	92.9168	0.00151639	258.57
287.685	31.0402	151618	81564.4	0.0011184	175.256	0.000580524	92.9587	0.00151622	258.683
287.778	31.0502	151676	81630.1	0.00111775	175.391	0.000580498	93.0297	0.00151592	258.874
288.11	31.0858	151767	81732.9	0.0011171	175.606	0.000580468	93.1423	0.0015156	259.176
288.586	31.1369	151864	81842.4	0.00111647	175.834	0.000580434	93.2619	0.00151528	259.498
287.735	31.0455	151892	81874.2	0.00111642	175.904	0.000580454	93.2987	0.0015152	259.597
288.214	31.0968	151958	81948.4	0.0011158	176.066	0.000580421	93.3835	0.00151489	259.825
288.724	31.1515	152048	82049.5	0.0011152	176.279	0.000580383	93.4953	0.00151457	260.126
289.23	31.2057	152150	82164.7	0.0011146	176.509	0.000580338	93.6161	0.00151423	260.45
290.214	31.3109	152158	82173.6	0.00111459	176.528	0.000580379	93.6261	0.00151424	260.477
290.948	31.3897	152245	82271.7	0.00111402	176.724	0.000580333	93.7291	0.0015139	260.753
291.728	31.4732	152334	82372	0.00111346	176.907	0.000580281	93.8251	0.00151355	261.01
294.405	31.7598	152399	82446	0.00111347	177.052	0.000580332	93.9014	0.00151361	261.214
295.285	31.8541	152429	82479.2	0.00111292	177.111	0.000580276	93.9321	0.00151326	261.296
295.959	31.9264	152523	82586.1	0.00111239	177.276	0.000580211	94.0184	0.00151289	261.526
296.438	31.9777	152618	82693.6	0.00111187	177.417	0.000580137	94.0922	0.00151249	261.72
298.358	32.1831	152645	82723.3	0.00111191	177.459	0.0005802	94.1145	0.0015126	261.778
297.432	32.084	152713	82801	0.00111142	177.552	0.000580119	94.1628	0.0015122	261.905
296.228	31.9551	152802	82901.1	0.00111093	177.647	0.000580031	94.2121	0.00151177	262.032
295.198	31.8446	152880	82989.9	0.00111099	177.74	0.000580099	94.261	0.00151191	262.158
292.958	31.6047	152897	83008.5	0.00111052	177.755	0.000580009	94.2689	0.00151149	262.178
291.499	31.4485	152994	83119	0.00111005	177.821	0.000579916	94.3025	0.00151105	262.26
290.916	31.3861	153087	83223.8	0.0011096	177.861	0.000579819	94.3231	0.0015106	262.307
288.908	31.1708	153123	83264.5	0.00110968	177.881	0.00057989	94.3331	0.00151078	262.33
289.083	31.1897	153181	83331.3	0.00110924	177.901	0.00057979	94.3432	0.00151033	262.351
289.723	31.2583	153270	83431.9	0.00110881	177.917	0.000579686	94.3507	0.00150987	262.362
288.682	31.1466	153357	83530.6	0.00110891	177.94	0.000579755	94.3623	0.00151006	262.384
289.634	31.2486	153364	83539.4	0.0011085	177.941	0.000579647	94.3628	0.0015096	262.384
290.475	31.3387	153464	83653.2	0.00110809	177.946	0.000579534	94.3645	0.00150912	262.377
291.346	31.4321	153554	83756.1	0.00110768	177.946	0.000579418	94.3638	0.00150864	262.364
290.215	31.3107	153597	83805	0.00110781	177.949	0.000579482	94.365	0.00150885	262.362
291.196	31.4158	153648	83863.6	0.00110742	177.952	0.00057936	94.366	0.00150836	262.359
292.203	31.5237	153737	83965.2	0.00110703	177.959	0.000579234	94.3687	0.00150785	262.356
293.093	31.6192	153839	84081.7	0.00110665	177.971	0.000579104	94.3743	0.00150734	262.36
291.669	31.4664	153841	84084.5	0.00110681	177.972	0.000579158	94.3745	0.00150756	262.36
292.43	31.548	153933	84189.1	0.00110644	177.993	0.000579021	94.3848	0.00150704	262.378
293.087	31.6184	154021	84290.2	0.00110607	178.02	0.00057888	94.3986	0.00150651	262.406
292.377	31.5422	154078	84355.6	0.00110624	178.039	0.000578924	94.4083	0.00150673	262.426
293.52	31.6647	154114	84397.4	0.00110589	178.055	0.000578776	94.4162	0.00150619	262.443
294.618	31.7823	154205	84502	0.00110554	178.102	0.000578623	94.4407	0.00150564	262.501
295.476	31.8743	154301	84612.4	0.0011052	178.163	0.000578467	94.4718	0.00150508	262.576
295.641	31.8917	154318	84632.3	0.00110538	178.173	0.000578496	94.4773	0.0015053	262.589
296.007	31.9309	154394	84719.6	0.00110505	178.227	0.000578332	94.5053	0.00150473	262.658
295.42	31.8681	154480	84819.6	0.00110472	178.297	0.000578163	94.5414	0.00150415	262.748
294.313	31.7494	154555	84905.2	0.00110492	178.354	0.000578181	94.5711	0.00150437	262.821
292.744	31.5814	154573	84926.6	0.00110459	178.37	0.000578004	94.5792	0.00150378	262.842
290.969	31.3913	154669	85036.9	0.00110428	178.456	0.000577823	94.6239	0.00150318	262.954
289.563	31.2408	154759	85141.5	0.00110396	178.541	0.00057764	94.6684	0.00150258	263.067
288.201	31.0947	154795	85182.6	0.00110417	178.573	0.000577638	94.6848	0.00150278	263.109
288.027	31.0762	154852	85249	0.00110386	178.625	0.000577446	94.7121	0.00150217	263.178
289.185	31.2002	154939	85349.6	0.00110355	178.706	0.00057725	94.7542	0.00150155	263.285
288.88	31.1674	155022	85444.9	0.00110377	178.777	0.000577235	94.7909	0.00150174	263.377
291.503	31.4484	155032	85457.5	0.00110347	178.786	0.000577031	94.7957	0.00150111	263.389
294.589	31.779	155129	85569.1	0.00110317	178.868	0.000576824	94.8383	0.00150047	263.495
297.542	32.0953	155220	85674.3	0.00110287	178.943	0.000576614	94.8774	0.00149983	263.593
298.342	32.1808	155249	85708.2	0.0011031	178.965	0.000576578	94.8886	0.00150001	263.621
300.632	32.4262	155313	85782.6	0.00110281	179.011	0.000576361	94.9122	0.00149936	263.679
302.108	32.5843	155399	85882.6	0.00110251	179.069	0.000576141	94.9424	0.0014987	263.753
302.18	32.5917	155466	85959.5	0.00110275	179.108	0.00057609	94.9621	0.00149886	263.8
303.072	32.6874	155493	85990.9	0.00110245	179.122	0.000575862	94.9696	0.0014982	263.817
303.475	32.7307	155584	86096.7	0.00110216	179.168	0.000575633	94.9931	0.00149753	263.872
303.358	32.7182	155679	86207.7	0.00110186	179.213	0.000575402	95.0156	0.00149686	263.923
302.481	32.624	155691	86221.1	0.00110211	179.217	0.000575331	95.0178	0.00149701	263.928
301.884	32.56	155773	86316	0.00110181	179.244	0.000575093	95.0315	0.00149633	263.956
300.306	32.3911	155859	86417.1	0.00110152	179.27	0.000574854	95.0443	0.00149565	263.982
299.333	32.2866	155907	86472.9	0.00110176	179.281	0.000574768	95.0493	0.00149578	263.99
297.015	32.0385	155953	86525.6	0.00110147	179.289	0.000574524	95.0534	0.00149509	263.996
294.43	31.7616	156040	86627	0.00110117	179.303	0.000574278	95.0594	0.00149441	264.003
293.842	31.6985	156122	86723.3	0.00110141	179.31	0.000574178	95.0626	0.00149452	264.002
291.851	31.4852	156133	86735.6	0.00110111	179.311	0.000573928	95.0629	0.00149383	264.001
290.827	31.3756	156228	86846.5	0.00110081	179.314	0.000573678	95.0633	0.00149314	263.992
290.985	31.3926	156319	86952.9	0.0011005	179.313	0.000573429	95.0617	0.00149245	263.977
290.9	31.3832	156342	86980.5	0.00110074	179.313	0.000573311	95.0612	0.00149254	263.973
291.858	31.4858	156412	87061.6	0.00110044	179.309	0.000573058	95.0586	0.00149185	263.957
293.233	31.6332	156497	87161.8	0.00110012	179.302	0.000572806	95.0537	0.00149117	263.934
293.161	31.6253	156551	87225	0.00110036	179.299	0.000572676	95.0514	0.00149124	263.921
294.587	31.778	156590	87270.8	0.00110004	179.296	0.000572421	95.0492	0.00149056	263.911
295.822	31.9103	156677	87372.8	0.00109972	179.286	0.000572169	95.0431	0.00148987	263.884
295.567	31.8828	156759	87469.4	0.00109994	179.282	0.000572028	95.04	0.00148993	263.866
296.547	31.9878	156770	87481.7	0.00109962	179.282	0.000571774	95.0395	0.00148925	263.863
297.549	32.0952	156864	87592.1	0.00109928	179.275	0.000571524	95.0345	0.00148858	263.839
298.525	32.1998	156955	87699.9	0.00109894	179.267	0.000571276	95.0292	0.00148791	263.814
297.514	32.0913	156972	87719.8	0.00109916	179.267	0.000571122	95.0291	0.00148795	263.811
298.278	32.1731	157048	87809.2	0.00109881	179.268	0.000570876	95.0288	0.00148729	263.802
299.096	32.2608	157133	87910.5	0.00109846	179.271	0.000570633	95.0292	0.00148663	263.793
297.9	32.1325	157175	87959	0.00109866	179.277	0.000570471	95.0317	0.00148666	263.796
299.334	32.2861	157226	88019.9	0.0010983	179.286	0.000570231	95.0358	0.00148601	263.801
301.267	32.4932	157311	88120.1	0.00109793	179.305	0.000569996	95.0444	0.00148537	263.815
300.814	32.4444	157374	88195.2	0.00109811	179.326	0.000569826	95.0546	0.00148538	263.837
303.187	32.6986	157403	88229.6	0.00109774	179.337	0.000569595	95.0601	0.00148475	263.849
305.004	32.8932	157491	88333.2	0.00109735	179.376	0.00056937	95.0794	0.00148413	263.893
305.061	32.8992	157575	88432.9	0.00109752	179.422	0.000569195	95.103	0.00148413	263.949
305.925	32.9918	157583	88442.9	0.00109712	179.428	0.000568976	95.1056	0.00148352	263.955
305.073	32.9005	157676	88553.2	0.00109671	179.492	0.000568764	95.1385	0.00148292	264.036
302.928	32.6708	157768	88662.4	0.0010963	179.562	0.000568559	95.1743	0.00148234	264.125
302.775	32.6542	157780	88675.7	0.00109644	179.572	0.00056838	95.1792	0.00148232	264.138
300.291	32.3881	157860	88771.9	0.00109601	179.647	0.000568184	95.2177	0.00148176	264.236
298.068	32.1501	157946	88874.3	0.00109557	179.731	0.000567992	95.261	0.0014812	264.346
297.742	32.115	157982	88916.1	0.0010957	179.768	0.000567811	95.2803	0.00148117	264.396
296.703	32.0037	158038	88983.6	0.00109524	179.831	0.000567618	95.3127	0.00148061	264.48
296.979	32.0334	158122	89083.6	0.00109476	179.926	0.000567424	95.3618	0.00148004	264.607
296.747	32.0083	158180	89152.6	0.00109487	179.996	0.000567243	95.3982	0.00148	264.701
297.988	32.1413	158214	89193.2	0.00109437	180.038	0.000567049	95.4199	0.00147943	264.758
299.58	32.3118	158300	89295.6	0.00109387	180.143	0.000566854	95.4743	0.00147887	264.899
299.392	32.2914	158377	89387.5	0.00109394	180.244	0.000566674	95.5265	0.00147881	265.036
300.975	32.4611	158392	89405.6	0.00109342	180.263	0.000566481	95.5367	0.00147824	265.062
302.078	32.5792	158482	89512.7	0.00109288	180.377	0.000566288	95.5954	0.00147767	265.216
301.614	32.5293	158571	89619.3	0.00109293	180.497	0.000566109	95.6579	0.00147759	265.379
302.545	32.629	158574	89623.4	0.00109238	180.502	0.000565918	95.6603	0.00147702	265.386
303.453	32.7263	158667	89734.6	0.00109181	180.621	0.000565727	95.722	0.00147645	265.547
304.201	32.8065	158759	89844.7	0.00109123	180.735	0.000565537	95.781	0.00147587	265.701
303.801	32.7634	158766	89853.3	0.00109125	180.744	0.000565364	95.786	0.00147578	265.714
304.672	32.8568	158851	89955.4	0.00109066	180.856	0.000565177	95.8436	0.00147521	265.864
304.921	32.8834	158939	90061.2	0.00109006	180.968	0.000564991	95.9019	0.00147463	266.016
304.351	32.8222	158958	90083.2	0.00109004	180.993	0.000564822	95.915	0.00147453	266.051
303.823	32.7656	159031	90171.6	0.00108943	181.093	0.000564641	95.9668	0.00147395	266.187
302.521	32.6263	159116	90273.6	0.0010888	181.207	0.00056446	96.0261	0.00147338	266.342
301.577	32.5249	159150	90314.6	0.00108876	181.256	0.000564296	96.0516	0.00147325	266.409
299.771	32.3315	159207	90383.5	0.00108812	181.339	0.00056412	96.0944	0.00147268	266.522
297.988	32.1406	159291	90483.5	0.00108748	181.458	0.000563946	96.1564	0.0014721	266.685
296.81	32.0142	159343	90546.5	0.0010874	181.537	0.000563787	96.1978	0.00147196	266.794
295.549	31.8791	159382	90593.4	0.00108674	181.597	0.000563619	96.2286	0.00147139	266.876
294.867	31.8061	159465	90694.3	0.00108608	181.724	0.000563452	96.2949	0.00147081	267.05
293.929	31.7055	159529	90770.7	0.00108597	181.824	0.000563299	96.3471	0.00147065	267.188
293.807	31.6924	159557	90805	0.0010853	181.869	0.000563139	96.3705	0.00147008	267.251
294.028	31.7162	159642	90907.9	0.00108463	182.004	0.00056298	96.441	0.0014695	267.437
293.898	31.702	159718	91000.1	0.00108449	182.128	0.000562834	96.5053	0.00146933	267.607
294.881	31.8073	159733	91018.2	0.0010838	182.152	0.000562681	96.5179	0.00146875	267.64
295.971	31.9241	159822	91125.1	0.00108312	182.294	0.000562531	96.5922	0.00146818	267.837
296.65	31.9966	159910	91232.1	0.00108294	182.436	0.000562392	96.6663	0.00146799	268.033
298.138	32.1561	159913	91235.6	0.00108225	182.441	0.000562249	96.6687	0.00146741	268.039
299.964	32.3516	160005	91347.3	0.00108156	182.587	0.000562108	96.7449	0.00146684	268.241
301.777	32.5459	160096	91456.9	0.00108086	182.729	0.00056197	96.8189	0.00146627	268.436
301.773	32.5453	160103	91465.8	0.00108065	182.74	0.000561842	96.8247	0.00146606	268.452
302.942	32.6706	160187	91567.9	0.00107995	182.867	0.000561711	96.8912	0.00146549	268.627
303.529	32.7336	160275	91674.7	0.00107925	182.998	0.000561583	96.9593	0.00146492	268.807
302.903	32.6665	160288	91690.7	0.00107902	183.017	0.000561465	96.9692	0.0014647	268.833
302.791	32.6547	160366	91786	0.00107831	183.127	0.000561344	97.0266	0.00146413	268.983
302.218	32.5935	160452	91891	0.00107761	183.245	0.000561226	97.0881	0.00146356	269.145
301.519	32.5186	160471	91913.2	0.00107735	183.269	0.00056112	97.1005	0.00146333	269.177
300.668	32.4278	160543	92001.8	0.00107665	183.361	0.00056101	97.1485	0.00146276	269.302
299.657	32.3197	160627	92104.5	0.00107595	183.463	0.000560902	97.202	0.0014622	269.442
298.496	32.1953	160655	92138.3	0.00107567	183.495	0.000560808	97.2187	0.00146195	269.485
297.547	32.094	160718	92214.8	0.00107498	183.565	0.000560708	97.2547	0.00146139	269.578
296.619	31.9949	160800	92315.3	0.00107428	183.65	0.00056061	97.2994	0.00146083	269.693
295.533	31.8784	160841	92366	0.00107398	183.691	0.000560529	97.3206	0.00146058	269.747
295.249	31.8483	160890	92425.8	0.00107329	183.736	0.000560439	97.3439	0.00146002	269.807
295.075	31.83	160972	92525.8	0.00107261	183.804	0.000560352	97.3794	0.00145946	269.896
295.625	31.8887	161022	92587.9	0.00107229	183.844	0.000560283	97.4	0.0014592	269.948
296.308	31.9622	161062	92637.3	0.00107161	183.872	0.000560204	97.4146	0.00145864	269.984
296.666	32.0009	161144	92737.5	0.00107094	183.923	0.000560128	97.4406	0.00145808	270.047
298.028	32.1467	161197	92803	0.00107061	183.953	0.000560071	97.4561	0.00145781	270.084
298.051	32.1495	161234	92849.1	0.00106994	183.971	0.000560002	97.4655	0.00145726	270.106
297.615	32.103	161316	92949.5	0.00106929	184.005	0.000559936	97.4829	0.00145671	270.145
298.163	32.1616	161369	93015.1	0.00106894	184.024	0.000559891	97.4927	0.00145643	270.167
297.624	32.1041	161407	93061.4	0.00106829	184.036	0.000559832	97.4986	0.00145588	270.179
297.102	32.0486	161488	93161.8	0.00106765	184.058	0.000559775	97.5098	0.00145533	270.201
297.487	32.0896	161543	93229.8	0.0010673	184.07	0.000559742	97.5157	0.00145505	270.211
297.468	32.0879	161578	93272.9	0.00106667	184.077	0.000559692	97.5193	0.00145451	270.217
297.564	32.0985	161659	93374	0.00106605	184.096	0.000559644	97.5287	0.00145396	270.234
298.106	32.1565	161722	93451.9	0.00106569	184.106	0.000559622	97.5335	0.00145367	270.24
297.81	32.125	161749	93484.8	0.00106508	184.111	0.000559581	97.5364	0.00145313	270.245
297.294	32.07	161832	93587.6	0.00106448	184.138	0.000559542	97.5498	0.00145259	270.273
296.651	32.0011	161903	93676.6	0.00106411	184.154	0.00055953	97.5582	0.0014523	270.288
295.472	31.8751	161921	93698.3	0.00106353	184.161	0.000559496	97.5616	0.00145176	270.295
294.508	31.7722	162006	93803.7	0.00106295	184.207	0.000559464	97.586	0.00145122	270.353
293.225	31.6346	162084	93900.9	0.00106258	184.243	0.000559462	97.6047	0.00145093	270.396
292.576	31.5654	162095	93914.9	0.00106202	184.251	0.000559435	97.6088	0.00145039	270.406
292.088	31.5135	162181	94022	0.00106147	184.333	0.000559409	97.652	0.00144986	270.516
291.566	31.4574	162262	94122.1	0.00106109	184.401	0.000559415	97.6879	0.00144956	270.606
291.513	31.452	162271	94133.8	0.00106056	184.412	0.000559393	97.6936	0.00144903	270.621
291.553	31.4567	162357	94241.2	0.00106004	184.541	0.000559372	97.7614	0.00144851	270.798
291.708	31.4731	162438	94341.8	0.00105965	184.651	0.000559385	97.8198	0.0014482	270.951
291.954	31.4998	162447	94352.8	0.00105915	184.666	0.000559368	97.8279	0.00144768	270.972
292.263	31.5331	162533	94460.9	0.00105867	184.848	0.00055935	97.924	0.00144716	271.228
292.945	31.6061	162616	94564.1	0.00105827	185.01	0.000559369	98.0097	0.00144685	271.456
293.766	31.6943	162623	94572.5	0.0010578	185.026	0.000559354	98.0181	0.00144633	271.478
294.641	31.7883	162710	94681.4	0.00105735	185.261	0.000559339	98.1427	0.00144582	271.813
296.132	31.9479	162794	94786.6	0.00105695	185.476	0.000559362	98.2562	0.00144551	272.117
297.255	32.0685	162799	94792.9	0.00105651	185.49	0.000559348	98.264	0.00144499	272.138
297.942	32.1424	162887	94902.4	0.00105609	185.772	0.000559334	98.413	0.00144448	272.54
299.644	32.3246	162971	95007.6	0.00105569	186.027	0.00055936	98.5481	0.00144417	272.904
299.687	32.3294	162977	95014.5	0.00105527	186.045	0.000559351	98.5577	0.00144366	272.93
299.15	32.2723	163064	95123.5	0.00105487	186.354	0.000559344	98.7217	0.00144315	273.373
300.044	32.3679	163147	95227.6	0.00105446	186.633	0.000559371	98.8694	0.00144284	273.772
299.108	32.2679	163153	95235.4	0.00105407	186.655	0.000559366	98.8811	0.00144233	273.803
298.236	32.1749	163241	95344.3	0.00105368	186.975	0.000559364	99.0509	0.00144182	274.263
298.401	32.1924	163324	95448.7	0.00105326	187.265	0.000559389	99.2043	0.0014415	274.677
297.991	32.1487	163330	95456	0.00105288	187.286	0.000559388	99.2154	0.00144099	274.707
298.129	32.1639	163417	95565	0.00105251	187.598	0.000559389	99.381	0.00144048	275.155
298.153	32.1663	163499	95667.9	0.00105209	187.876	0.00055941	99.5286	0.00144016	275.553
298.661	32.2211	163507	95677	0.00105172	187.901	0.00055941	99.5416	0.00143965	275.588
299.265	32.286	163593	95785.1	0.00105136	188.187	0.000559412	99.6934	0.00143913	275.997
299.283	32.2878	163672	95884.5	0.00105094	188.435	0.000559428	99.8252	0.00143882	276.352
299.74	32.3371	163682	95897.1	0.00105058	188.466	0.000559428	99.8414	0.0014383	276.396
299.839	32.348	163768	96004	0.00105023	188.715	0.000559428	99.9737	0.00143779	276.751
299.606	32.3229	163842	96097.5	0.00104979	188.921	0.000559437	100.083	0.00143747	277.044
299.084	32.2673	163858	96116.9	0.00104945	188.962	0.000559435	100.105	0.00143696	277.102
298.199	32.1729	163941	96221.1	0.00104911	189.166	0.000559433	100.213	0.00143644	277.392
297.56	32.1043	164007	96303.5	0.00104866	189.319	0.000559434	100.295	0.00143612	277.609
296.289	31.9685	164031	96334.3	0.00104833	189.372	0.000559428	100.323	0.0014356	277.684
295.052	31.8364	164112	96436	0.001048	189.531	0.000559422	100.408	0.00143509	277.908
294.595	31.7873	164169	96507.9	0.00104754	189.639	0.000559413	100.465	0.00143477	278.059
293.785	31.7008	164202	96549.3	0.00104721	189.695	0.000559403	100.495	0.00143425	278.136
293.391	31.6587	164282	96649.6	0.00104689	189.813	0.000559392	100.558	0.00143373	278.3
293.987	31.7223	164329	96707.9	0.00104643	189.879	0.000559372	100.593	0.00143342	278.392
294.564	31.7841	164373	96763.3	0.0010461	189.934	0.000559356	100.622	0.0014329	278.467
295.335	31.8668	164452	96863.7	0.00104579	190.017	0.00055934	100.667	0.00143238	278.58
297.52	32.1004	164483	96901.7	0.00104531	190.048	0.000559307	100.684	0.00143207	278.622
298.805	32.2379	164543	96977.6	0.001045	190.099	0.000559285	100.711	0.00143155	278.689
299.425	32.3043	164625	97081.5	0.00104469	190.154	0.000559262	100.741	0.00143103	278.761
301.735	32.5512	164639	97099.2	0.0010442	190.163	0.000559217	100.746	0.00143072	278.773
301.326	32.5073	164715	97195.5	0.00104389	190.202	0.000559188	100.767	0.0014302	278.821
301.981	32.577	164804	97307.6	0.0010434	190.245	0.000559136	100.79	0.0014299	278.873
300.501	32.4184	164806	97309.4	0.00104309	190.245	0.0005591	100.791	0.00142938	278.874
298.636	32.2184	164892	97418.5	0.00104278	190.27	0.000559064	100.804	0.00142886	278.9
297.521	32.0987	164966	97511.8	0.00104228	190.289	0.000558997	100.815	0.00142856	278.919
296.126	31.9491	164982	97532.2	0.00104198	190.293	0.000558955	100.817	0.00142805	278.922
295.563	31.8887	165063	97635.8	0.00104167	190.309	0.000558911	100.826	0.00142753	278.937
294.449	31.7689	165124	97712.5	0.00104117	190.319	0.000558831	100.832	0.00142723	278.944
295.282	31.858	165153	97749.6	0.00104086	190.324	0.000558781	100.835	0.00142672	278.949
296.792	32.0195	165232	97850.2	0.00104057	190.345	0.000558731	100.847	0.00142621	278.97
295.88	31.9215	165280	97910.3	0.00104005	190.354	0.000558636	100.852	0.00142592	278.978
297.709	32.1172	165322	97963.6	0.00103975	190.366	0.000558579	100.859	0.00142541	278.992
299.344	32.2922	165400	98063.7	0.00103946	190.401	0.000558522	100.878	0.0014249	279.033
298.437	32.1947	165436	98108.8	0.00103894	190.413	0.000558413	100.885	0.00142461	279.047
299.518	32.3103	165490	98177.1	0.00103865	190.441	0.00055835	100.9	0.00142411	279.081
300.033	32.3653	165569	98278.6	0.00103836	190.496	0.000558287	100.93	0.00142361	279.153
299.486	32.3064	165593	98309.4	0.00103783	190.509	0.000558165	100.937	0.00142333	279.17
299.621	32.3206	165658	98392	0.00103755	190.559	0.000558096	100.964	0.00142283	279.235
299.468	32.3041	165740	98496.8	0.00103727	190.637	0.000558028	101.006	0.00142234	279.341
299.3	32.2857	165753	98512.6	0.00103673	190.647	0.000557892	101.012	0.00142206	279.354
299.016	32.2552	165829	98610.5	0.00103645	190.723	0.000557819	101.053	0.00142157	279.457
299.128	32.2668	165917	98721.9	0.00103592	190.794	0.000557677	101.091	0.00142131	279.55
298.956	32.2482	165919	98724.4	0.00103564	190.796	0.000557598	101.092	0.00142082	279.553
298.649	32.2152	166004	98833.3	0.00103537	190.894	0.000557521	101.145	0.00142034	279.687
299.176	32.2712	166076	98925.2	0.00103483	190.962	0.000557368	101.182	0.00142008	279.779
298.948	32.2466	166093	98947.3	0.00103457	190.98	0.000557286	101.192	0.0014196	279.804
298.701	32.2201	166174	99050.1	0.00103431	191.078	0.000557207	101.244	0.00141913	279.939
299.601	32.316	166230	99122.6	0.00103377	191.134	0.000557043	101.275	0.00141888	280.014
299.616	32.3175	166263	99164.1	0.00103351	191.169	0.00055696	101.294	0.00141842	280.062
299.677	32.3239	166341	99264.2	0.00103326	191.261	0.00055688	101.343	0.00141796	280.187
300.454	32.4067	166380	99315	0.00103272	191.298	0.000556707	101.363	0.00141772	280.237
300.551	32.417	166430	99378.8	0.00103248	191.348	0.000556625	101.39	0.00141726	280.305
300.666	32.4291	166510	99480.6	0.00103224	191.431	0.000556546	101.435	0.00141682	280.418
300.899	32.4537	166529	99505.7	0.0010317	191.447	0.000556364	101.444	0.00141659	280.44
300.724	32.4348	166599	99595.3	0.00103147	191.509	0.000556284	101.477	0.00141615	280.522
300.767	32.439	166688	99709.7	0.00103094	191.569	0.000556099	101.51	0.00141592	280.6
300.363	32.3956	166688	99710	0.00103072	191.569	0.00055602	101.51	0.00141549	280.6
299.793	32.3344	166773	99818.7	0.0010305	191.634	0.000555944	101.545	0.00141507	280.686
299.88	32.3434	166840	99904.6	0.00102998	191.674	0.000555754	101.568	0.00141486	280.738
299.139	32.2638	166863	99934.1	0.00102977	191.689	0.00055568	101.576	0.00141444	280.758
298.131	32.1557	166941	100035	0.00102957	191.745	0.00055561	101.606	0.00141403	280.83
298.561	32.2014	166982	100088	0.00102905	191.769	0.000555416	101.62	0.00141383	280.862
297.733	32.1126	167030	100150	0.00102886	191.8	0.00055535	101.637	0.00141343	280.902
296.971	32.0307	167109	100252	0.00102869	191.855	0.000555289	101.666	0.00141304	280.973
297.548	32.0922	167127	100275	0.00102818	191.866	0.000555093	101.673	0.00141285	280.987
297.059	32.0397	167199	100368	0.00102801	191.913	0.000555037	101.698	0.00141247	281.049
297.462	32.0825	167283	100477	0.00102751	191.966	0.000554841	101.727	0.00141229	281.117
297.165	32.0505	167288	100483	0.00102736	191.968	0.00055479	101.729	0.00141192	281.12
296.913	32.0234	167370	100590	0.00102721	192.024	0.000554747	101.759	0.00141156	281.192
297.221	32.056	167436	100674	0.00102672	192.066	0.000554552	101.783	0.00141138	281.248
296.938	32.0255	167459	100705	0.00102659	192.082	0.000554516	101.791	0.00141103	281.268
296.631	31.9924	167537	100806	0.00102648	192.129	0.000554488	101.817	0.0014107	281.329
296.984	32.03	167582	100864	0.001026	192.157	0.000554295	101.832	0.00141053	281.364
296.875	32.0181	167626	100921	0.0010259	192.18	0.000554276	101.845	0.00141021	281.395
296.904	32.0211	167703	101022	0.00102582	192.214	0.000554265	101.864	0.00140989	281.435
297.805	32.1172	167725	101049	0.00102536	192.223	0.000554077	101.869	0.00140974	281.447
298.522	32.1938	167792	101137	0.0010253	192.244	0.000554077	101.881	0.00140944	281.47
299.483	32.2964	167878	101248	0.00102485	192.271	0.000553893	101.897	0.00140929	281.501
300.708	32.4274	167881	101253	0.00102482	192.272	0.000553903	101.897	0.00140901	281.501
301.704	32.534	167963	101360	0.00102481	192.267	0.000553922	101.896	0.00140873	281.486
302.593	32.6288	168023	101438	0.00102439	192.265	0.000553744	101.895	0.0014086	281.477
303.162	32.6896	168053	101476	0.0010244	192.258	0.000553773	101.892	0.00140834	281.463
302.915	32.663	168129	101576	0.00102444	192.221	0.000553811	101.873	0.00140809	281.4
303.282	32.7019	168161	101617	0.00102403	192.207	0.000553641	101.866	0.00140796	281.376
302.221	32.5883	168219	101692	0.0010241	192.167	0.000553688	101.846	0.00140772	281.313
301.94	32.5578	168308	101809	0.0010237	192.112	0.000553524	101.818	0.0014076	281.222
300.316	32.3838	168309	101810	0.00102379	192.112	0.00055358	101.817	0.00140737	281.221
298.813	32.2229	168391	101916	0.00102389	192.028	0.000553645	101.774	0.00140716	281.091
298.151	32.1517	168445	101988	0.00102351	191.977	0.000553489	101.748	0.00140704	281.01
297.42	32.0734	168481	102034	0.00102364	191.939	0.000553563	101.728	0.00140684	280.95
297.747	32.1085	168558	102135	0.00102379	191.848	0.000553644	101.681	0.00140664	280.808
297.779	32.1118	168576	102159	0.00102343	191.828	0.000553497	101.671	0.00140653	280.778
299.311	32.2759	168648	102253	0.00102359	191.748	0.000553586	101.629	0.00140634	280.653
299.801	32.3282	168721	102348	0.00102324	191.677	0.000553446	101.592	0.00140623	280.541
301.961	32.5597	168738	102371	0.00102343	191.66	0.000553544	101.584	0.00140605	280.515
303.838	32.7608	168815	102472	0.00102363	191.59	0.000553648	101.547	0.00140588	280.404
304.612	32.8435	168855	102524	0.00102329	191.561	0.000553517	101.533	0.00140577	280.357
305.593	32.9487	168904	102589	0.00102351	191.53	0.000553628	101.517	0.00140561	280.306
305.339	32.9215	168983	102692	0.00102374	191.491	0.000553745	101.497	0.00140545	280.241
305.432	32.9313	168993	102705	0.00102342	191.488	0.000553623	101.496	0.00140534	280.236
303.884	32.7656	169072	102809	0.00102366	191.477	0.000553746	101.491	0.00140519	280.212
303.263	32.6989	169141	102900	0.00102334	191.481	0.00055363	101.494	0.00140507	280.21
300.779	32.4329	169160	102925	0.0010236	191.486	0.00055376	101.497	0.00140493	280.214
298.385	32.1765	169237	103026	0.00102387	191.519	0.000553894	101.515	0.00140479	280.255
297.353	32.0659	169278	103080	0.00102356	191.543	0.000553784	101.529	0.00140467	280.286
295.631	31.8814	169326	103143	0.00102384	191.58	0.000553923	101.549	0.00140454	280.335
294.945	31.808	169404	103245	0.00102412	191.654	0.000554065	101.589	0.00140441	280.435
294.513	31.7616	169416	103261	0.00102381	191.667	0.00055396	101.596	0.00140429	280.452
294.573	31.7681	169493	103362	0.00102411	191.758	0.000554107	101.645	0.00140416	280.576
294.482	31.7582	169564	103456	0.0010238	191.847	0.000554005	101.693	0.00140405	280.699
294.951	31.8085	169582	103479	0.0010241	191.87	0.000554156	101.706	0.00140392	280.731
295.369	31.8534	169659	103580	0.0010244	191.977	0.000554309	101.764	0.0014038	280.879
295.571	31.8748	169697	103630	0.00102409	192.03	0.00055421	101.792	0.00140368	280.953
295.687	31.8873	169748	103697	0.0010244	192.102	0.000554366	101.831	0.00140355	281.051
295.261	31.8418	169829	103803	0.00102471	192.212	0.000554523	101.89	0.00140343	281.203
295.732	31.892	169832	103807	0.00102439	192.216	0.000554429	101.893	0.0014033	281.209
295.045	31.8185	169918	103921	0.0010247	192.323	0.000554588	101.95	0.00140317	281.356
295.776	31.8967	169976	103996	0.00102438	192.387	0.000554495	101.985	0.00140305	281.443
295.046	31.8185	170008	104039	0.0010247	192.42	0.000554656	102.003	0.00140291	281.489
294.426	31.7522	170085	104139	0.00102501	192.49	0.000554817	102.041	0.00140278	281.582
295.671	31.8854	170104	104165	0.00102468	192.505	0.000554727	102.05	0.00140264	281.602
295.394	31.8558	170175	104258	0.00102499	192.551	0.000554888	102.075	0.0014025	281.662
297.016	32.0293	170246	104351	0.00102465	192.588	0.000554799	102.095	0.00140235	281.707
297.162	32.045	170265	104376	0.00102496	192.595	0.00055496	102.1	0.0014022	281.716
297.597	32.0917	170341	104477	0.00102526	192.615	0.00055512	102.111	0.00140206	281.736
298.915	32.2327	170374	104519	0.00102491	192.619	0.000555033	102.114	0.00140189	281.739
299.059	32.2482	170431	104595	0.00102521	192.62	0.000555192	102.115	0.00140174	281.734
299.87	32.335	170516	104706	0.00102485	192.614	0.000555106	102.113	0.00140156	281.715
299.466	32.2917	170521	104714	0.00102514	192.613	0.000555263	102.112	0.0014014	281.713
298.547	32.1934	170600	104818	0.00102542	192.593	0.000555418	102.103	0.00140123	281.675
298.705	32.2101	170646	104879	0.00102505	192.58	0.000555333	102.097	0.00140104	281.65
296.851	32.0116	170690	104936	0.00102532	192.566	0.000555485	102.089	0.00140086	281.624
294.247	31.7327	170768	105039	0.00102559	192.537	0.000555634	102.075	0.00140069	281.573
294.27	31.7351	170776	105050	0.0010252	192.534	0.00055555	102.074	0.00140047	281.568
291.768	31.4671	170857	105157	0.00102546	192.507	0.000555695	102.061	0.00140028	281.519
292.1	31.5026	170917	105237	0.00102506	192.49	0.000555612	102.053	0.00140005	281.488
290.514	31.3327	170947	105276	0.0010253	192.484	0.000555753	102.05	0.00139985	281.475
289.979	31.2754	171022	105376	0.00102553	192.471	0.00055589	102.044	0.00139965	281.448
291.258	31.4124	171044	105405	0.00102512	192.47	0.000555807	102.044	0.0013994	281.444
292.693	31.5662	171112	105495	0.00102533	192.473	0.000555939	102.046	0.00139919	281.44
294.209	31.7283	171185	105592	0.00102491	192.487	0.000555855	102.055	0.00139891	281.452
297.17	32.0456	171201	105613	0.0010251	192.491	0.000555982	102.057	0.00139869	281.457
300.492	32.4014	171277	105714	0.00102528	192.522	0.000556103	102.075	0.00139847	281.493
301.785	32.5398	171314	105764	0.00102484	192.544	0.00055602	102.087	0.00139817	281.52
304.682	32.8502	171365	105832	0.00102501	192.579	0.000556135	102.106	0.00139794	281.566
306.194	33.0122	171444	105938	0.00102515	192.644	0.000556244	102.142	0.0013977	281.651
306.307	33.0242	171446	105940	0.0010247	192.646	0.00055616	102.143	0.00139738	281.653
306.276	33.0208	171533	106056	0.00102483	192.74	0.000556262	102.194	0.00139713	281.782
305.356	32.9222	171588	106129	0.00102436	192.809	0.000556179	102.232	0.0013968	281.876
304.386	32.8184	171621	106174	0.00102447	192.855	0.000556274	102.256	0.00139653	281.938
302.748	32.6429	171697	106274	0.00102455	192.962	0.000556361	102.314	0.00139627	282.086
301.346	32.4927	171715	106298	0.00102407	192.99	0.000556277	102.329	0.00139592	282.125
299.36	32.28	171786	106393	0.00102414	193.103	0.000556357	102.391	0.00139564	282.283
298.191	32.1547	171853	106484	0.00102365	193.22	0.000556273	102.454	0.00139527	282.445
296.229	31.9446	171875	106512	0.00102369	193.256	0.000556345	102.473	0.00139499	282.496
293.587	31.6616	171949	106612	0.00102371	193.385	0.000556407	102.542	0.0013947	282.675
293.605	31.6635	171978	106650	0.0010232	193.436	0.000556325	102.57	0.00139431	282.746
290.551	31.3365	172038	106731	0.0010232	193.541	0.000556379	102.627	0.00139402	282.893
291.67	31.4562	172116	106835	0.00102269	193.681	0.000556296	102.702	0.00139362	283.088
288.908	31.1605	172127	106850	0.00102266	193.7	0.000556341	102.713	0.00139331	283.115
286.812	30.9362	172204	106951	0.0010226	193.823	0.000556377	102.779	0.00139301	283.285
288.909	31.1608	172241	107001	0.00102208	193.884	0.000556295	102.812	0.0013926	283.371
288.171	31.0819	172293	107071	0.001022	193.963	0.000556322	102.855	0.00139228	283.479
290.335	31.3137	172379	107186	0.00102147	194.095	0.00055624	102.926	0.00139186	283.662
291.087	31.3944	172382	107190	0.00102136	194.099	0.000556258	102.928	0.00139154	283.668
292.976	31.597	172460	107294	0.00102124	194.193	0.000556265	102.98	0.00139122	283.797
294.145	31.7222	172505	107354	0.00102069	194.248	0.000556186	103.01	0.00139079	283.872
295.986	31.9197	172550	107414	0.00102055	194.295	0.000556188	103.035	0.00139047	283.934
297.613	32.0942	172628	107519	0.00102038	194.36	0.000556183	103.071	0.00139015	284.02
297.903	32.1252	172629	107520	0.00101983	194.36	0.000556106	103.071	0.00138972	284.021
298.619	32.2022	172718	107639	0.00101965	194.417	0.000556097	103.103	0.0013894	284.093
299.035	32.2467	172764	107701	0.0010191	194.448	0.000556021	103.12	0.00138897	284.133
298.93	32.2357	172808	107759	0.0010189	194.467	0.000556007	103.131	0.00138866	284.156
298.36	32.1749	172886	107864	0.00101869	194.484	0.000555987	103.141	0.00138835	284.171
298.442	32.1837	172887	107866	0.00101813	194.484	0.000555915	103.142	0.00138791	284.172
297.122	32.0425	172975	107984	0.0010179	194.487	0.000555892	103.145	0.0013876	284.165
296.493	31.975	173022	108046	0.00101733	194.491	0.000555821	103.148	0.00138716	284.167
294.589	31.7714	173065	108104	0.00101709	194.486	0.000555795	103.146	0.00138686	284.154
292.989	31.6002	173143	108209	0.00101684	194.458	0.000555763	103.132	0.00138657	284.103
291.673	31.4593	173144	108210	0.00101627	194.457	0.000555697	103.132	0.00138612	284.103
290.541	31.3382	173233	108330	0.001016	194.414	0.000555663	103.111	0.00138583	284.029
289.647	31.2425	173277	108388	0.00101543	194.397	0.000555598	103.103	0.00138539	284
289.08	31.1819	173323	108451	0.00101516	194.37	0.000555562	103.089	0.0013851	283.954
288.812	31.1532	173409	108566	0.00101459	194.33	0.0005555	103.07	0.00138466	283.886
288.849	31.1575	173413	108572	0.0010143	194.327	0.000555462	103.068	0.00138437	283.881
288.894	31.1625	173490	108675	0.001014	194.263	0.00055542	103.036	0.00138409	283.78
289.661	31.2447	173527	108725	0.00101343	194.237	0.000555362	103.023	0.00138366	283.738
289.847	31.2648	173580	108796	0.00101312	194.193	0.00055532	103.001	0.00138338	283.668
291.061	31.3948	173660	108903	0.00101255	194.138	0.000555264	102.973	0.00138295	283.579
291.216	31.4116	173669	108917	0.00101223	194.13	0.00055522	102.969	0.00138267	283.566
291.206	31.4108	173745	109018	0.0010119	194.062	0.000555173	102.935	0.00138241	283.458
292.776	31.579	173776	109061	0.00101134	194.039	0.000555122	102.923	0.00138198	283.42
292.71	31.5721	173834	109139	0.00101101	193.992	0.000555074	102.899	0.00138171	283.345
293.789	31.6876	173908	109238	0.00101045	193.944	0.000555026	102.876	0.00138129	283.268
293.335	31.6393	173924	109260	0.00101011	193.933	0.000554978	102.87	0.00138103	283.25
292.397	31.539	173998	109360	0.00100976	193.881	0.000554927	102.844	0.00138077	283.166
292.359	31.5349	174023	109395	0.00100921	193.868	0.000554883	102.838	0.00138036	283.144
290.485	31.3344	174088	109482	0.00100885	193.833	0.000554832	102.821	0.0013801	283.086
289.89	31.2706	174154	109571	0.00100831	193.809	0.00055479	102.81	0.00137969	283.043
287.576	31.023	174178	109603	0.00100795	193.8	0.000554739	102.806	0.00137944	283.028
285.185	30.7672	174251	109703	0.00100759	193.776	0.000554686	102.794	0.00137919	282.985
285.636	30.8154	174269	109727	0.00100705	193.773	0.000554649	102.793	0.00137879	282.978
284.363	30.6794	174341	109825	0.00100668	193.762	0.000554596	102.789	0.00137854	282.954
285.515	30.8027	174399	109903	0.00100616	193.761	0.00055456	102.79	0.00137816	282.947
285.495	30.8007	174431	109946	0.00100579	193.761	0.000554507	102.791	0.00137791	282.944
286.543	30.9132	174506	110048	0.00100541	193.766	0.000554452	102.795	0.00137766	282.943
287.757	31.0433	174513	110058	0.0010049	193.767	0.00055442	102.796	0.00137729	282.944
289.623	31.2434	174595	110170	0.00100452	193.785	0.000554366	102.807	0.00137704	282.961
290.183	31.3032	174642	110233	0.00100402	193.8	0.000554334	102.817	0.00137667	282.979
292.051	31.5036	174685	110291	0.00100365	193.815	0.000554281	102.826	0.00137643	282.997
291.925	31.49	174772	110409	0.00100316	193.855	0.00055425	102.849	0.00137607	283.045
293.123	31.6186	174775	110413	0.00100278	193.856	0.000554197	102.85	0.00137583	283.047
293.566	31.6663	174851	110516	0.0010024	193.897	0.000554142	102.873	0.00137558	283.099
292.42	31.5434	174887	110565	0.00100193	193.919	0.000554113	102.886	0.00137524	283.127
291.633	31.4594	174940	110638	0.00100155	193.953	0.000554059	102.906	0.00137499	283.172
290.247	31.3109	175015	110740	0.00100109	194.007	0.000554029	102.936	0.00137466	283.242
288.561	31.1305	175030	110761	0.00100071	194.018	0.000553976	102.942	0.00137441	283.257
286.58	30.9186	175104	110861	0.00100034	194.076	0.000553921	102.975	0.00137416	283.334
285.52	30.8051	175127	110893	0.000999895	194.096	0.000553892	102.986	0.00137384	283.361
283.522	30.5913	175193	110983	0.000999521	194.154	0.000553838	103.019	0.00137359	283.44
283.748	30.6154	175255	111067	0.000999095	194.213	0.000553808	103.052	0.00137328	283.52
282.359	30.4669	175283	111105	0.000998723	194.241	0.000553754	103.067	0.00137302	283.557
281.466	30.3715	175357	111206	0.000998353	194.315	0.000553698	103.109	0.00137277	283.658
283.055	30.5416	175366	111219	0.000997947	194.325	0.000553667	103.115	0.00137247	283.672
282.729	30.5069	175447	111329	0.000997581	194.412	0.000553612	103.163	0.00137221	283.791
284.993	30.7492	175493	111392	0.000997192	194.465	0.000553579	103.192	0.00137192	283.864
285.14	30.7652	175536	111451	0.00099683	194.514	0.000553524	103.22	0.00137165	283.932
287.362	31.0032	175620	111565	0.00099646	194.615	0.000553487	103.276	0.00137138	284.072
287.712	31.0408	175626	111573	0.000996104	194.622	0.000553432	103.28	0.00137111	284.081
287.91	31.0624	175701	111675	0.000995749	194.71	0.000553376	103.328	0.00137083	284.202
289.343	31.2159	175731	111717	0.000995401	194.747	0.000553337	103.349	0.00137056	284.253
289.367	31.219	175791	111798	0.000995053	194.819	0.00055328	103.389	0.00137028	284.352
289.609	31.2449	175856	111888	0.000994725	194.902	0.000553237	103.435	0.00137003	284.467
289.515	31.2356	175881	111922	0.000994383	194.932	0.00055318	103.451	0.00136974	284.508
289.32	31.2156	175954	112022	0.000994043	195.016	0.000553122	103.498	0.00136945	284.625
288.904	31.1711	175965	112037	0.00099374	195.029	0.000553075	103.505	0.0013692	284.643
288.704	31.1507	176044	112145	0.000993407	195.121	0.000553017	103.556	0.0013689	284.769
288.143	31.0909	176090	112208	0.000993125	195.177	0.000552964	103.588	0.00136866	284.847
288.048	31.0817	176134	112268	0.0009928	195.228	0.000552906	103.616	0.00136836	284.917
287.702	31.045	176215	112380	0.000992541	195.329	0.000552847	103.672	0.00136813	285.056
287.845	31.0614	176224	112392	0.000992223	195.339	0.000552788	103.678	0.00136781	285.071
288.082	31.0879	176297	112493	0.000991909	195.421	0.000552727	103.723	0.00136749	285.183
288.152	31.0957	176323	112527	0.000991675	195.451	0.000552662	103.74	0.00136727	285.225
288.285	31.111	176388	112616	0.00099137	195.526	0.000552602	103.782	0.00136694	285.329
288.216	31.104	176446	112697	0.000991154	195.599	0.000552527	103.823	0.00136674	285.43
287.796	31.0601	176478	112740	0.000990857	195.638	0.000552466	103.844	0.00136639	285.483
286.923	30.9677	176553	112843	0.000990566	195.728	0.000552403	103.894	0.00136604	285.608
286.204	30.891	176555	112846	0.00099037	195.731	0.000552319	103.896	0.00136585	285.612
284.596	30.7199	176642	112966	0.000990088	195.848	0.000552256	103.961	0.00136548	285.774
283.896	30.6451	176680	113018	0.000989909	195.901	0.000552161	103.99	0.0013653	285.848
282.127	30.4567	176732	113089	0.000989636	195.975	0.000552098	104.031	0.00136493	285.953
281.917	30.4345	176804	113189	0.000989473	196.089	0.000551994	104.094	0.00136475	286.111
280.721	30.3075	176821	113212	0.000989209	196.116	0.000551931	104.109	0.00136437	286.149
279.86	30.2164	176894	113312	0.000988953	196.238	0.000551867	104.176	0.00136398	286.321
280.658	30.302	176910	113335	0.000988808	196.268	0.000551754	104.192	0.00136381	286.363
280.622	30.2993	176983	113436	0.000988562	196.406	0.000551691	104.268	0.0013634	286.558
281.739	30.4192	177034	113505	0.000988433	196.507	0.000551569	104.323	0.00136324	286.7
282.542	30.5063	177073	113560	0.000988196	196.59	0.000551506	104.368	0.00136283	286.819
284.01	30.6637	177157	113675	0.000988082	196.777	0.000551376	104.47	0.00136267	287.083
285.476	30.8219	177163	113683	0.000987855	196.791	0.000551314	104.478	0.00136225	287.103
286.986	30.9848	177236	113785	0.000987634	196.971	0.00055125	104.575	0.00136181	287.358
288.585	31.1561	177263	113822	0.000987537	197.04	0.000551114	104.613	0.00136166	287.457
289.68	31.2747	177326	113909	0.00098732	197.206	0.000551047	104.703	0.00136121	287.694
290.903	31.4057	177386	113992	0.000987236	197.374	0.000550905	104.794	0.00136107	287.932
291.012	31.4187	177416	114032	0.000987024	197.457	0.000550836	104.839	0.00136061	288.052
289.753	31.2849	177489	114135	0.000986813	197.672	0.000550764	104.956	0.00136013	288.359
290.133	31.3257	177493	114140	0.000986745	197.683	0.000550618	104.961	0.00135999	288.374
287.709	31.0673	177579	114259	0.000986538	197.944	0.000550544	105.103	0.00135951	288.747
287.336	31.0274	177615	114309	0.000986483	198.057	0.000550393	105.164	0.00135938	288.909
284.562	30.7314	177669	114383	0.000986281	198.224	0.000550319	105.254	0.00135888	289.147
283.949	30.6658	177737	114478	0.000986238	198.441	0.000550164	105.372	0.00135876	289.458
281.586	30.4139	177759	114507	0.00098604	198.508	0.00055009	105.408	0.00135826	289.553
279.889	30.2335	177831	114607	0.000985843	198.731	0.000550013	105.528	0.00135774	289.871
279.718	30.2151	177842	114622	0.000985815	198.764	0.000549859	105.546	0.00135763	289.918
278.839	30.1222	177921	114732	0.000985623	199.002	0.000549783	105.675	0.00135711	290.259
278.912	30.13	177963	114789	0.000985606	199.128	0.000549627	105.743	0.001357	290.438
278.376	30.0739	178011	114857	0.000985418	199.268	0.000549552	105.819	0.00135648	290.637
278.754	30.1144	178083	114956	0.000985411	199.474	0.000549395	105.931	0.00135638	290.932
278.505	30.0889	178101	114982	0.000985227	199.524	0.000549323	105.958	0.00135585	291.002
278.498	30.0893	178173	115082	0.000985045	199.706	0.00054925	106.057	0.00135532	291.261
279.461	30.1925	178185	115098	0.000985051	199.735	0.000549096	106.072	0.00135523	291.303
279.751	30.2247	178264	115207	0.000984873	199.915	0.000549026	106.17	0.00135469	291.558
281.159	30.3755	178305	115264	0.000984889	200.009	0.000548873	106.222	0.00135461	291.691
281.755	30.4406	178354	115332	0.000984715	200.109	0.000548806	106.276	0.00135407	291.832
283.034	30.5775	178425	115431	0.00098474	200.253	0.000548655	106.355	0.00135399	292.035
283.526	30.6315	178444	115457	0.000984569	200.287	0.000548592	106.373	0.00135346	292.082
284.001	30.6835	178516	115557	0.0009844	200.401	0.000548529	106.436	0.00135292	292.241
284.278	30.7132	178527	115572	0.000984436	200.417	0.000548386	106.445	0.00135285	292.265
284.244	30.7107	178606	115683	0.00098427	200.525	0.000548327	106.504	0.00135232	292.414
284.177	30.7035	178645	115738	0.000984314	200.578	0.000548187	106.534	0.00135226	292.488
283.966	30.6822	178696	115808	0.000984152	200.636	0.000548134	106.566	0.00135173	292.568
283.821	30.6666	178764	115902	0.000984203	200.713	0.000547997	106.609	0.00135167	292.674
283.917	30.678	178787	115934	0.000984045	200.735	0.00054795	106.622	0.00135114	292.704
284.233	30.7131	178859	116036	0.000983887	200.791	0.000547904	106.653	0.00135061	292.778
284.478	30.7393	178864	116042	0.000983947	200.795	0.000547778	106.655	0.00135057	292.783
285.032	30.7998	178950	116162	0.000983793	200.849	0.000547737	106.687	0.00135005	292.854
285.474	30.8471	178982	116206	0.000983859	200.871	0.000547616	106.699	0.00135001	292.882
[truncated: 908 more rows]

## Sheet: Figure8_CI-27
Depth_m	Strike_degrees	Dip_degrees	Layer_thickness_mm
[truncated: 165 more rows]

[truncated: 5 more sheets: Figure8_WI-28, SuppFigure1_JP-21, SuppFigure1_SI-47, SuppFigure4_JP-21, SuppFigure4_SI-47]
